# Supplementary material for: Blubber transcriptome response to acute stress axis activation involves transient changes in adipogenesis and lipolysis in a fasting-adapted marine mammal
Source: Sci Rep. 2017 Feb 10;7:42110. doi: 10.1038/srep42110 (PMC5301240; doi:10.1038/srep42110)
Supplement: Supplementary Dataset 1 [file srep42110-s1.xls]

## Sheet: Sheet1
Transcipt ID	UniProt Accession	UniProt ID	log2(Fold Change)	baseMean	baseMean (baseline)	baseMean (acute)	lfcSE	stat	pvalue	padj	SB3_baseline.abundance.tsv.genes	SB4_baseline.abundance.tsv.genes	SB5_baseline.abundance.tsv.genes	SB6_baseline.abundance.tsv.genes	SB3_acute.abundance.tsv.genes	SB4_acute.abundance.tsv.genes	SB5_acute.abundance.tsv.genes	SB6_acute.abundance.tsv.genes
TR69134|c0_g2	Q9Y496	KIF3A_HUMAN	5.0113	17.0752	0	34.1503	0.674699	-7.42746	1.10706e-13	1.04133e-09	0	0	0	0	3.492	3.263	1.639	1.74
TR44680|c0_g3	O88866	HUNK_MOUSE	4.1183	12.067	0.257518	23.8765	0.681055	-6.04694	1.47626e-09	6.94303e-06	0.08	0	0	0	1.407	3.754	1.529	0.93
TR26181|c0_g3			3.98789	7.29979	0	14.5996	0.715995	-5.56971	2.55163e-08	7.68039e-05	0.01	0.01	0	0	0.339	0.681	0.55	0.42
TR83217|c0_g1			3.58716	267.81	37.3614	498.258	0.294536	-12.179	4.02121e-34	3.02596e-29	1.03	1.064	1.707	0.96	13.201	21.382	17.732	11.449
TR78720|c0_g1	Q9BT81	SOX7_HUMAN	3.56957	8.48316	0	16.9663	0.74971	-4.76126	1.92385e-06	0.00224808	0	0	0	0	0.988	0	1.189	0.92
TR78008|c0_g1			3.51182	350.146	44.0575	656.234	0.458625	-7.65729	1.89903e-14	2.85803e-10	2.741	1.827	3.293	1.759	54.498	57.67	7.307	25.368
TR33068|c3_g1	P08548	LIN1_NYCCO	3.40313	4.71635	0	9.43269	0.742077	-4.58595	4.51917e-06	0.003737	0	0	0	0	1.247	2.493	2.299	1.1
TR77654|c10_g1			3.40149	114.104	17.3591	210.849	0.345088	-9.85687	6.40135e-23	2.40851e-18	1.04	1.144	1.537	0.74	10.886	18.769	16.113	8.959
TR61040|c0_g1			3.40094	56.4783	8.11599	104.841	0.385402	-8.82438	1.10072e-18	2.76098e-14	0.89	0.733	2.575	1.669	16.423	22.944	21.61	13.809
TR58832|c0_g1			3.39917	10.4588	0.515037	20.4026	0.705778	-4.81621	1.46309e-06	0.00186606	0.17	0	0	0	3.033	2.783	0.26	1.01
TR59662|c1_g1			3.36159	4.90076	0	9.80152	0.746353	-4.50403	6.66782e-06	0.00501753	0	0	0	0	0.848	0.651	1.179	0.22
TR19453|c0_g1	Q9H156	SLIK2_HUMAN	3.35046	7.3876	0	14.7752	0.756902	-4.42654	9.57555e-06	0.00639552	0	0	0	0	0.459	0.971	0.63	0
TR285667|c0_g1			3.34145	8.11262	0.189894	16.0354	0.734678	-4.54818	5.41123e-06	0.00433186	0	0	0.06	0	1.467	2.733	0.15	0.44
TR15124|c1_g1			3.3376	5.9674	0.257518	11.6773	0.707515	-4.71736	2.3893e-06	0.00260572	0.22	0	0	0	2.624	1.602	1.229	2.87
TR223663|c0_g1			3.20513	6.16831	0	12.3366	0.759909	-4.21778	2.46723e-05	0.0111316	0	0	0	0	3.672	3.283	2.249	0
TR37|c3_g15	P16383	GCFC2_HUMAN	3.19455	9.58431	0.718206	18.4504	0.685681	-4.65894	3.17847e-06	0.00316439	0.09	0	0.07	0.09	2.365	2.433	0.18	1.53
TR77178|c0_g1			3.16047	6.36945	0.290765	12.4481	0.728855	-4.33621	1.44961e-05	0.00765592	0	0.06	0	0	1.207	1.111	0.12	0.52
TR62491|c1_g1			3.14559	11.2459	0.718206	21.7736	0.71334	-4.40966	1.03532e-05	0.00649232	0.07	0	0.06	0.07	2.265	1.962	0	2
TR75661|c0_g1			3.11569	5.56875	0	11.1375	0.76181	-4.08985	4.31646e-05	0.0154849	0	0.07	0	0.04	2.125	2.302	0.02	1.39
TR73214|c0_g2			3.09205	14.5272	1.40873	27.6456	0.669521	-4.61831	3.86886e-06	0.00346586	0.04	0.08	0.13	0	1.696	2.242	0.07	0.86
TR23045|c0_g2			3.09146	7.75853	0.772555	14.7445	0.660408	-4.68113	2.85298e-06	0.00294091	0.29	0	0	0	1.227	1.341	1.919	1.46
TR44705|c0_g1			3.04507	10.1891	1.16306	19.2152	0.660376	-4.61111	4.00525e-06	0.00350459	0	0.231	0	0	1.387	1.992	0.77	0.81
TR37690|c2_g1			3.03307	3.32822	0	6.65643	0.754927	-4.0177	5.87691e-05	0.0189801	0	0.05	0.02	0	2.385	1.742	2.449	1.76
TR77654|c11_g1			3.02705	63.4795	12.2658	114.693	0.36487	-8.29623	1.07466e-16	2.0217e-12	1.501	1.134	1.347	0.83	7.653	15.686	13.164	9.189
TR43635|c3_g2			3.02413	5.72231	0	11.4446	0.76537	-3.9512	7.77598e-05	0.0225405	0	0	0	0	0	2.853	0.98	2.17
TR20508|c0_g1			2.98378	5.94808	0.257518	11.6386	0.742074	-4.02087	5.79843e-05	0.0188583	0.09	0	0	0	1.876	1.562	0.09	0.6
TR134585|c0_g1	A9QWQ1	CXL11_BOVIN	2.98069	3.32625	0	6.65251	0.757579	-3.9345	8.33712e-05	0.0236743	0	0	0	0	0.958	1.662	1.169	0.65
TR24442|c3_g1			2.93762	19.3787	2.72986	36.0276	0.609221	-4.82192	1.4218e-06	0.00184466	0.13	0.291	0.689	0.13	6.316	5.396	0.56	3.72
TR62596|c0_g2			2.93546	4.08574	0	8.17148	0.763732	-3.84357	0.000121255	0.030619	0	0	0	0	0.549	2.322	3.438	0.39
TR280513|c0_g1			2.93489	5.23462	0	10.4692	0.767268	-3.82512	0.000130711	0.0319351	0	0	0	0	8.631	1.982	7.966	0
TR62455|c1_g2			2.92099	4.48297	0	8.96593	0.765797	-3.81431	0.000136566	0.0323638	0	0	0	0	0.569	0.551	0	0.54
TR15147|c12_g1	A1YEQ3	ZN449_GORGO	2.89132	5.26501	0	10.53	0.768595	-3.76182	0.000168683	0.035845	0.03	0	0	0	4.241	0.581	0	1.52
TR77416|c0_g2			2.87307	6.92993	0.751452	13.1084	0.684483	-4.19743	2.69956e-05	0.0119495	0	0.141	0.12	0.14	1.566	1.181	0.26	2
TR18160|c3_g1	Q9H204	MED28_HUMAN	2.85184	5.76678	0.515037	11.0185	0.70932	-4.02052	5.80687e-05	0.0188583	0.11	0	0	0	0.329	0.841	1.139	0.49
TR44623|c0_g2			2.84682	4.55123	0	9.10246	0.768222	-3.70573	0.000210786	0.0413852	0	0	0	0	0.808	1.311	0.42	0
TR34387|c1_g3	P52196	THTR_MOUSE	2.8181	3.32273	0	6.64547	0.765319	-3.68226	0.00023118	0.0433807	0	0	0	0	1.537	0.31	1.03	2.37
TR53442|c1_g1			2.81165	11.4268	1.39688	21.4567	0.662728	-4.24255	2.20997e-05	0.0104591	0.07	0	0.339	0	2.235	0.891	0.4	2.27
TR32037|c0_g1			2.8059	7.56485	0.8272	14.3025	0.678178	-4.13741	3.51252e-05	0.0139851	0.12	0	0.419	0	1.796	4.204	1	1.45
TR83217|c1_g2			2.79397	8.90775	1.36879	16.4467	0.603284	-4.63127	3.63421e-06	0.00332409	0.82	0	2.136	1.779	11.464	19.53	13.374	10.499
TR5834|c0_g1			2.77971	9.40768	0.637306	18.1781	0.742145	-3.74551	0.000180027	0.0371151	0.09	0	0.16	0	3.053	3.213	0	0.54
TR46255|c1_g1			2.76741	4.55871	0.189894	8.92752	0.750176	-3.68902	0.000225123	0.0429938	0	0	0.13	0	2.933	1.902	0.31	0.45
TR249212|c0_g1			2.76533	22.1447	2.90791	41.3815	0.671761	-4.11654	3.846e-05	0.0146909	0.06	0.06	0.529	0.06	2.235	6.186	0.51	0.44
TR37679|c9_g1			2.7518	6.47463	0.569682	12.3796	0.712061	-3.86456	0.000111289	0.0286799	0	0	0.409	0	2.864	3.183	0.48	1.39
TR22701|c0_g1			2.72984	12.3879	1.80179	22.9741	0.650182	-4.19857	2.68603e-05	0.0119495	0	0.211	0.429	0.11	2.335	4.755	0.41	1.87
TR47938|c0_g2			2.71389	11.2616	1.93704	20.5861	0.608024	-4.46347	8.06445e-06	0.005725	0.15	0.13	0.2	0.08	2.135	0.39	1.149	2.69
TR121841|c0_g1			2.71091	5.35341	0.528312	10.1785	0.71873	-3.7718	0.000162071	0.0351466	0.32	0	0	0.33	3.093	6.707	0.95	2.15
TR17338|c9_g2			2.70711	16.2552	3.2763	29.2341	0.556144	-4.86765	1.12933e-06	0.00163748	0.96	0.773	0	1.01	3.323	5.005	6.977	9.759
TR15104|c10_g3			2.70501	11.3936	1.01709	21.7701	0.731171	-3.69956	0.000215974	0.0418868	0.16	0	0.529	0	5.737	7.107	0.16	0.61
TR16544|c9_g3	Q5REK0	FMO2_PONAB	2.70032	6.26993	0.9081	11.6318	0.645341	-4.18433	2.86006e-05	0.0124404	0.08	0	0.13	0.11	0.948	0.681	1.02	0.97
TR85209|c0_g1			2.69961	7.14184	0.894825	13.3889	0.683154	-3.95169	7.76004e-05	0.0225405	0.29	0	0.24	0	3.981	1.912	1	0.83
TR80977|c8_g1			2.68357	23.4468	4.10162	42.792	0.597103	-4.49432	6.97932e-06	0.00514896	0.23	0.08	1.048	0	3.921	4.024	1.159	4.2
TR82735|c0_g1			2.67415	8.85016	1.06219	16.6381	0.709405	-3.76956	0.000163534	0.0353619	0	0.211	0.06	0	1.586	1.782	0.07	1.04
TR26647|c5_g1			2.66393	9.61381	1.57865	17.649	0.622358	-4.28038	1.86578e-05	0.00923686	0.07	0.07	0.23	0.07	1.038	2.302	0.54	0.85
TR94523|c0_g1			2.65432	20.9168	4.42522	37.4084	0.491087	-5.40499	6.48102e-08	0.000146447	0.51	0.181	1.747	0.71	6.296	8.188	3.948	7.309
TR77662|c5_g1			2.64855	11.3179	2.02606	20.6097	0.594085	-4.4582	8.2651e-06	0.00575878	0.58	0.301	1.238	0.3	4.5	10.701	2.619	6.199
TR82631|c6_g2			2.61555	32.4356	6.55885	58.3123	0.564981	-4.62945	3.66644e-06	0.00332409	0.36	0.241	0.808	0.18	3.013	6.176	0.48	4.21
TR37706|c13_g1			2.58939	7.0703	1.09799	13.0426	0.654677	-3.95522	7.64649e-05	0.0225405	0.22	0	0.549	0.23	2.295	1.682	1.949	5.459
TR32914|c0_g1			2.58621	4.97112	0.637306	9.30494	0.686467	-3.76741	0.000164948	0.0355654	0.1	0	0.17	0	1.177	1.141	0.82	0.7
TR260499|c0_g1			2.58294	17.2331	3.25818	31.208	0.610693	-4.22952	2.34193e-05	0.010946	0.1	0.151	0.279	0.1	1.946	2.523	0.14	1.34
TR34344|c12_g8	O00370	LORF2_HUMAN	2.57568	19.7622	4.25789	35.2666	0.558221	-4.61409	3.9483e-06	0.00349541	0	0.391	0.289	0.22	2.624	2.843	0.75	1.36
TR12172|c0_g1			2.56983	9.28943	1.51103	17.0678	0.650433	-3.95096	7.7839e-05	0.0225405	0	0.161	0.669	0.16	3.223	4.214	0.63	2.76
TR68623|c7_g1			2.56044	7.07182	1.16306	12.9806	0.680123	-3.76466	0.000166774	0.03558	0	0.472	0	0	1.437	2.132	1.769	1.04
TR1254|c1_g1			2.54278	9.9544	2.03791	17.8709	0.598601	-4.24787	2.15808e-05	0.0103799	0.41	0.632	0.349	0.25	4.31	5.826	1.429	2.96
TR45514|c0_g1			2.53982	6.07758	0.8272	11.328	0.689885	-3.6815	0.000231861	0.0433807	0.09	0	0.259	0	2.165	0.991	0.61	0.66
TR47202|c0_g1			2.51171	24.0176	4.1419	43.8933	0.676682	-3.7118	0.00020579	0.0405385	0.09	0.181	0	0.18	2.764	1.692	0.06	0.59
TR82684|c1_g1			2.48296	12.3048	2.3515	22.2581	0.624823	-3.97386	7.07175e-05	0.021286	0	0.08	0.519	0.16	2.375	2.372	0.46	1.63
TR13180|c0_g1	P38408	GNA14_BOVIN	2.48041	15.3031	3.01364	27.5925	0.635132	-3.90535	9.40895e-05	0.0259253	0.16	0.13	0.1	0.08	1.157	2.733	0.2	0.35
TR54705|c0_g1			2.47102	10.6389	2.13506	19.1428	0.603603	-4.09378	4.24393e-05	0.0154278	0.22	0.11	0.639	0	3.512	1.191	1.619	1.98
TR25737|c0_g1			2.46813	23.7119	5.21959	42.2042	0.564981	-4.36852	1.25092e-05	0.00729706	1.01	0.522	4.092	0	9.319	12.173	6.367	15.269
TR33050|c6_g1			2.46691	6.30098	1.11796	11.484	0.648878	-3.80181	0.00014364	0.0326554	0.11	0.11	0.269	0	1.038	1.061	0.85	1.95
TR81914|c0_g1			2.45029	12.381	2.72287	22.039	0.59448	-4.12174	3.76018e-05	0.0145204	0.16	0.08	0.1	0.08	1.277	1.542	0.25	0.56
TR26672|c1_g1			2.42213	37.9896	10.1757	65.8035	0.435994	-5.55543	2.76935e-08	8.01514e-05	0.61	0.994	2.635	0.75	7.952	8.709	4.608	10.649
TR68610|c1_g2			2.41957	15.4636	3.4425	27.4848	0.589818	-4.10223	4.09183e-05	0.01502	0.56	0	0.938	0.57	2.654	1.161	6.677	5.949
TR43670|c4_g3			2.41137	12.6678	2.80674	22.5288	0.577888	-4.17274	3.00962e-05	0.012838	0.59	0	0.798	0	3.432	2.793	2.859	2.09
TR54942|c0_g2	O95433	AHSA1_HUMAN	2.40161	30.5516	7.96574	53.1375	0.499538	-4.80767	1.52703e-06	0.00188376	0.5	0.371	0.589	0.37	4.061	4.915	0.69	2.95
TR68610|c7_g1			2.39199	15.7207	3.54379	27.8975	0.591211	-4.04591	5.21198e-05	0.0177467	0.48	0.492	1.347	0	4.67	1.932	2.419	8.349
TR43636|c0_g1			2.36236	51.5609	12.9918	90.13	0.56005	-4.21813	2.46335e-05	0.0111316	0.85	1.255	0.539	0.88	7.274	14.805	1.209	2.28
TR18190|c3_g1			2.35838	6.83505	1.422	12.2481	0.639048	-3.69046	0.000223849	0.042971	0	0.341	0.419	0.17	2.564	2.943	1.489	1.12
TR40798|c1_g1			2.35833	29.4439	7.34652	51.5413	0.545166	-4.3259	1.5191e-05	0.00788362	0.32	0.221	1.018	0.06	4.31	3.484	1.149	1.94
TR40839|c3_g1	O00370	LORF2_HUMAN	2.32623	13.2884	3.22493	23.3519	0.579998	-4.01076	6.05239e-05	0.0193805	0.36	0.281	0.808	0.25	4.919	4.645	0.81	2.37
TR17631|c1_g1	Q3KNW5	SOAT_HUMAN	2.32048	14.7724	3.5237	26.021	0.5872	-3.95178	7.75737e-05	0.0225405	0	0	0.599	0.4	2.235	1.462	1.339	2.23
TR53098|c0_g1	O94907	DKK1_HUMAN	2.28592	155.205	48.0079	262.403	0.389764	-5.86489	4.49419e-09	1.77993e-05	3.912	2.178	2.705	5.548	16.822	34.005	10.615	17.458
TR4200|c2_g1			2.24375	12.6426	3.14248	22.1427	0.612542	-3.66302	0.000249261	0.0454235	0.07	0.13	0.279	0.34	2.125	2.022	0.2	1.45
TR16298|c0_g2			2.24018	14.1458	3.59659	24.695	0.596214	-3.75734	0.00017173	0.036198	0.19	0.191	0.319	0.2	0.978	3.844	0.76	0.61
TR26616|c14_g1			2.21867	38.6588	10.9816	66.336	0.531803	-4.17197	3.01971e-05	0.012838	0.25	0.291	0.559	0.03	1.806	2.783	0.53	1.63
TR57697|c0_g1			2.21139	19.1714	5.67332	32.6695	0.506793	-4.36349	1.28002e-05	0.00740936	0.11	0.572	0.419	0.11	1.307	2.493	1.209	2.19
TR40948|c0_g1	P08101	FCGR2_MOUSE	2.1896	12.6906	3.43337	21.9479	0.586393	-3.73402	0.000188449	0.0385348	0.89	1.094	0.928	0	4.42	10.02	2.699	3.13
TR26683|c7_g1			2.18666	12.7699	3.63127	21.9085	0.526037	-4.15685	3.22669e-05	0.0131961	0.05	0.11	0.409	0.22	0.828	1.241	1.07	1.55
TR33062|c6_g7	A7E3Q8	PLST_BOVIN	2.17793	55.5907	16.9744	94.207	0.486088	-4.48053	7.44582e-06	0.00538748	1.201	0.462	2.315	0.68	6.625	11.081	1.839	6.319
TR36341|c1_g1			2.17503	57.6979	18.5308	96.8649	0.429075	-5.06911	3.9968e-07	0.000668354	0.83	2.067	3.303	1.2	14.448	10.991	4.498	9.019
TR39317|c0_g1			2.17125	11.5864	3.31768	19.8551	0.567439	-3.8264	0.000130032	0.0319351	0.47	0.642	0.399	0.48	3.811	5.356	1.249	1.96
TR104797|c0_g1			2.16266	32.9946	9.14961	56.8396	0.591013	-3.65924	0.000252964	0.0458688	3.962	2.238	1.427	1.01	12.981	34.386	3.378	3.98
TR183009|c0_g1			2.1557	18.9681	5.33373	32.6024	0.553549	-3.89432	9.84735e-05	0.0262771	0.63	0.652	3.214	0.22	5.158	8.449	3.798	10.219
TR21337|c0_g1			2.14105	11.8992	3.52754	20.2709	0.559631	-3.82583	0.000130333	0.0319351	0.85	1.465	0.968	0.6	10.437	6.347	2.859	3.59
TR26672|c9_g2	Q15758	AAAT_HUMAN	2.12688	22.302	7.02571	37.5783	0.48485	-4.38668	1.15096e-05	0.00698467	1.821	0.371	3.952	4.089	12.752	11.722	8.316	20.108
TR59535|c0_g1	A4IFA3	GT2D2_BOVIN	2.09925	42.7263	14.2567	71.1959	0.445296	-4.71429	2.42555e-06	0.00260746	0.86	1.656	2.435	1.1	11.983	10.171	3.798	4.45
TR37706|c1_g1			2.0898	11.4853	3.43479	19.5358	0.546914	-3.82107	0.000132873	0.0322539	0.61	0.622	1.367	0.21	2.973	3.824	2.639	6.389
TR77654|c0_g1			2.08693	39.4818	13.8455	65.1182	0.369779	-5.64372	1.66415e-08	5.27141e-05	8.634	4.466	8.792	8.067	26.062	38.36	50.077	27.397
TR119114|c0_g1			2.0625	18.0164	5.90684	30.1259	0.48579	-4.24567	2.17943e-05	0.0103799	0.63	0.562	0.838	0.09	2.804	3.994	1.899	2.19
TR33105|c1_g5	Q460N5	PAR14_HUMAN	2.05893	83.1396	27.3527	138.926	0.503457	-4.08959	4.32138e-05	0.0154849	0.86	1.465	1.627	0.66	6.076	10.261	0.87	6.469
TR124387|c0_g1			2.0086	24.8609	8.71903	41.0028	0.431843	-4.65122	3.29972e-06	0.00316439	0.3	0.301	0.719	0.17	1.626	1.452	1.389	2.5
TR68610|c3_g1			2.00795	54.2352	19.5443	88.926	0.412468	-4.86814	1.12652e-06	0.00163748	1.641	1.054	2.385	1.05	8.75	3.724	4.138	11.459
TR75491|c0_g1			1.98215	50.4848	19.2636	81.706	0.32463	-6.10589	1.02228e-09	5.12845e-06	2.921	1.837	2.784	2.099	11.245	13.484	8.346	8.339
TR22|c1_g1			1.97917	12.277	4.1316	20.4223	0.529691	-3.73645	0.000186636	0.038268	0.81	0.672	0.818	0.34	2.774	3.414	1.619	5.489
TR32775|c0_g1			1.96364	24.4645	8.55837	40.3707	0.473145	-4.15019	3.32202e-05	0.0134033	1.121	0.582	1.996	0.23	4.58	6.347	4.148	3.05
TR81023|c1_g1			1.96266	97.4873	34.9467	160.028	0.477176	-4.11306	3.90445e-05	0.0147643	1.871	2.078	1.357	1.01	7.513	15.236	1.869	5.24
TR7023|c17_g1			1.95936	16.5702	5.77633	27.364	0.516708	-3.792	0.000149441	0.0335574	0.6	0.612	0.609	0.87	3.502	5.155	0.95	3.47
TR42159|c15_g1			1.94541	19.5687	7.29406	31.8434	0.418382	-4.64983	3.32209e-06	0.00316439	1.321	1.596	2.006	1.39	5.059	6.897	7.766	8.589
TR80951|c3_g1			1.94397	34.6562	12.0651	57.2473	0.501211	-3.87855	0.000105079	0.0273489	0.96	0.181	2.725	0.54	5.248	3.173	4.518	7.079
TR78118|c0_g1			1.93931	11.0751	3.90733	18.243	0.508685	-3.81239	0.000137627	0.0323638	0.54	0.923	0.908	0.37	3.063	3.384	2.509	4.17
TR222170|c0_g1			1.93817	22.0076	7.94362	36.0715	0.478454	-4.0509	5.10204e-05	0.0176114	1.211	2.298	2.405	0.42	8.76	10.591	4.468	5.499
TR9358|c2_g2			1.91163	38.0855	13.7722	62.3987	0.502422	-3.80483	0.0001419	0.0324557	0.59	0.141	0.679	0.91	3.672	4.204	0.96	1.63
TR42147|c10_g1			1.89965	67.205	24.3211	110.089	0.511338	-3.71505	0.000203164	0.0403923	2.151	4.045	5.24	0.79	15.276	27.749	5.687	6.869
TR63907|c0_g1			1.89862	21.7562	8.13837	35.3741	0.484795	-3.91633	8.99074e-05	0.0251534	0.82	1.134	0.649	0.28	4.29	4.254	1.369	3.07
TR16570|c4_g1			1.89835	11.6136	4.0654	19.1618	0.515653	-3.68144	0.000231919	0.0433807	0.54	0.371	1.537	0.57	4.29	3.624	2.359	3.69
TR65698|c4_g2			1.89175	217.853	86.8419	348.865	0.365104	-5.1814	2.20223e-07	0.000414294	5.863	5.63	3.174	2.659	29.324	15.266	11.085	17.238
TR24438|c4_g1	A2VE52	ORN_BOVIN	1.87959	31.4117	12.2938	50.5296	0.403025	-4.6637	3.10578e-06	0.00315824	0.77	0.592	1.088	0.75	4.111	4.685	1.719	2.88
TR42154|c20_g1			1.8763	30.8831	11.5171	50.2492	0.507121	-3.6999	0.000215682	0.0418868	0.92	1.074	0.519	0.19	5.049	3.313	1.04	2.97
TR80951|c6_g3	Q99700	ATX2_HUMAN	1.87533	30.6037	11.6946	49.5129	0.426472	-4.3973	1.09608e-05	0.00680219	0.89	0.833	2.525	0.52	5.408	3.574	4.398	6.109
TR26649|c10_g1			1.87116	48.2273	18.9521	77.5026	0.407909	-4.58719	4.49255e-06	0.003737	1.351	1.174	1.866	0.96	6.166	7.558	1.989	6.429
TR26689|c3_g12	Q14151	SAFB2_HUMAN	1.85881	32.1649	11.8936	52.4362	0.49655	-3.74346	0.000181503	0.0373173	1.781	0.672	4.242	1.939	8.411	11.772	3.878	9.709
TR70358|c0_g2	Q9P212	PLCE1_HUMAN	1.85531	19.2552	7.38936	31.121	0.476617	-3.89266	9.915e-05	0.0263641	0.24	0.161	0.23	0.25	1.507	1.161	0.55	0.49
TR41227|c0_g1	P55031	LIPL_FELCA	1.85148	257.127	106.96	407.295	0.295118	-6.27369	3.52591e-10	2.21104e-06	5.593	4.888	10.01	5.448	30.093	30.942	22.32	15.609
TR66554|c2_g1			1.84238	132.072	54.2727	209.872	0.35751	-5.15338	2.55834e-07	0.000469548	1.841	1.636	1.487	1.02	7.862	8.439	4.328	3.13
TR24966|c0_g1			1.83622	15.5586	5.96765	25.1495	0.472963	-3.88237	0.000103444	0.0271565	0.22	0.171	0.469	0.46	1.497	1.962	0.94	1.18
TR68775|c5_g8	Q5GLZ8	HERC4_HUMAN	1.80905	62.7499	25.4238	100.076	0.416324	-4.3453	1.39086e-05	0.00765592	0.82	0.783	1.597	0.48	4.26	5.916	1.879	2.43
TR16636|c0_g1	A6NGB9	WIPF3_HUMAN	1.80644	15.7308	6.07563	25.386	0.487927	-3.70226	0.000213685	0.0417657	0.3	0.532	0.778	0.15	2.125	1.912	1.06	2.03
TR7354|c4_g2			1.78162	27.1402	10.6856	43.5948	0.479828	-3.71303	0.000204789	0.0405385	0.64	0.562	1.866	0.29	5.148	1.872	2.619	3.9
TR9381|c6_g1			1.77421	35.3395	14.7199	55.9591	0.393271	-4.51142	6.43956e-06	0.00493194	0.75	0.863	1.896	0.94	5.518	4.675	2.339	4.44
TR70372|c8_g1			1.77368	26.8519	10.7102	42.9936	0.472656	-3.75259	0.000175016	0.0365832	0.45	0.472	1.687	1.32	3.562	6.036	1.819	4.23
TR9424|c4_g3			1.77202	60.5694	25.6957	95.4431	0.3547	-4.99582	5.85859e-07	0.000937998	1.361	1.024	2.246	0.76	6.176	6.216	3.598	3.94
TR56454|c0_g2			1.75733	26.4893	10.9831	41.9956	0.46463	-3.78222	0.000155439	0.0343567	0.53	0.522	0.319	0.38	2.923	1.822	0.65	1.5
TR34336|c0_g1			1.75354	17.6629	7.16664	28.1593	0.477369	-3.67334	0.000239398	0.0438313	0.73	0.592	0.968	0.43	4.081	2.743	1.139	2.82
TR51762|c0_g1			1.73476	17.5298	7.12812	27.9314	0.471024	-3.68296	0.000230545	0.0433807	2.281	0.672	4.162	2.399	13.021	9.83	6.217	7.589
TR26649|c12_g1			1.72811	1098.59	461.904	1735.27	0.45325	-3.81272	0.000137446	0.0323638	20.42	22.02	35.679	25.811	130.798	182.309	30.576	35.897
TR64272|c0_g1	O14682	ENC1_HUMAN	1.69711	30.8182	13.0524	48.5841	0.467887	-3.62718	0.00028653	0.0496807	0.3	0.331	0.499	0.15	2.045	1.031	0.43	1.34
TR66764|c1_g1	Q4FZB7	SV421_HUMAN	1.6967	27.7482	11.6402	43.8562	0.460092	-3.68774	0.000226253	0.0429938	0.3	0.381	1.198	0.28	2.395	1.592	1.249	2.9
TR42181|c12_g1			1.69293	22.0763	9.52454	34.6281	0.420511	-4.02589	5.6759e-05	0.0188155	2.341	1.485	2.445	0.56	5.139	6.607	5.947	7.329
TR2232|c5_g5	Q9CXS4	CENPV_MOUSE	1.68723	71.7789	30.9407	112.617	0.436908	-3.86175	0.000112579	0.0289133	1.681	0.803	3.752	0.96	8.78	6.477	2.759	7.579
TR53922|c5_g1	O18971	PPARG_BOVIN	1.67643	169.493	77.6139	261.373	0.312077	-5.37185	7.79312e-08	0.000167552	3.992	2.75	5.249	6.088	20.644	18.429	10.875	11.739
TR34373|c22_g1			1.64942	29.017	12.759	45.2749	0.424882	-3.88206	0.000103574	0.0271565	3.021	1.455	4.97	1.05	10.706	7.868	6.877	11.359
TR69447|c0_g1			1.63564	61.9711	28.0287	95.9136	0.398127	-4.10834	3.98513e-05	0.0149195	1.241	0.873	2.595	0.92	6.585	4.104	2.319	6.099
TR70348|c0_g2			1.62277	148.539	68.617	228.461	0.365447	-4.44051	8.97452e-06	0.00614413	3.292	2.409	8.593	2.469	14.238	14.255	9.186	17.098
TR52287|c9_g2	E2RDZ6	SIR5_CANLF	1.62205	35.6658	15.9385	55.3932	0.442822	-3.66298	0.000249301	0.0454235	0.95	0.853	1.517	0.72	3.602	6.557	1.719	2.22
TR80735|c1_g1			1.59998	47.554	21.7469	73.3612	0.423039	-3.7821	0.000155508	0.0343567	2.001	1.184	3.383	1.769	10.407	9.48	2.949	5.18
TR33377|c6_g2			1.5964	24.3242	11.2118	37.4367	0.40921	-3.90118	9.57251e-05	0.0259253	0.82	0.391	0.848	0.43	2.205	1.261	1.969	2.82
TR17589|c1_g1			1.59095	49.4783	22.6985	76.2581	0.417969	-3.80637	0.00014102	0.0324557	0.61	0.472	1.677	0.79	3.372	2.052	1.999	2.68
TR53876|c1_g1			1.57943	142.032	66.7617	217.303	0.396518	-3.98325	6.7979e-05	0.0206267	3.001	2.479	4.81	2.989	14.817	15.686	3.398	9.649
TR66572|c1_g3			1.51785	49.4905	24.1818	74.7992	0.375478	-4.04246	5.28933e-05	0.0179289	1.791	1.465	2.555	0.63	5.897	4.355	7.976	3.72
TR6949|c8_g1			1.51482	59.5056	29.2395	89.7717	0.351705	-4.30707	1.65433e-05	0.00838625	2.481	1.947	4.421	1.24	9.798	8.158	6.507	6.419
TR5803|c0_g1	P58727	TLR4_FELCA	1.50323	201.444	102.24	300.649	0.273546	-5.49535	3.89944e-08	0.000101184	1.531	1.616	2.305	2.049	4.61	8.128	4.938	4.68
TR43843|c0_g2			1.49837	78.4043	39.0935	117.715	0.371233	-4.03619	5.43271e-05	0.0182904	0.54	0.903	0.609	1.07	1.986	3.504	1.369	2.92
TR78804|c13_g1			1.47891	29.5557	14.8161	44.2953	0.389313	-3.79877	0.000145417	0.0329596	1.181	1.395	1.148	1.14	4.071	5.496	2.279	3.11
TR42164|c4_g2	Q9TST5	ADRB2_FELCA	1.44508	216.639	110.223	323.055	0.384208	-3.7612	0.000169103	0.035845	2.961	4.296	10.738	3.119	21.163	8.549	17.392	14.199
TR64920|c0_g1			1.43624	51.0976	25.9121	76.2831	0.39346	-3.65029	0.000261943	0.0465986	1.911	1.566	3.503	1.28	7.733	8.899	3.738	3.94
TR75051|c0_g1			1.43368	44.8023	23.0268	66.5778	0.366079	-3.9163	8.9917e-05	0.0251534	1.621	1.997	2.435	1.25	3.472	4.915	8.316	4.78
TR23585|c0_g1			1.42185	25.3655	13.1193	37.6118	0.386466	-3.6791	0.000234054	0.0433807	1.061	0.662	0.749	0.55	2.355	2.212	1.469	2.85
TR6925|c0_g2			1.40151	50.1148	26.558	73.6715	0.322284	-4.3487	1.36949e-05	0.00765592	1.821	1.566	2.305	1.25	5.987	4.345	3.268	5.939
TR17366|c9_g1			1.36992	44.5063	23.6983	65.3142	0.343187	-3.99177	6.55829e-05	0.0202259	1.231	0.612	1.826	1.01	3.492	3.373	2.259	3.77
TR42164|c2_g1			1.36935	76.0487	40.4646	111.633	0.37564	-3.64538	0.000266993	0.0472735	2.921	3.663	6.737	3.569	19.008	5.556	11.185	11.239
TR26661|c0_g1			1.36009	210.906	113.355	308.456	0.364934	-3.72696	0.000193804	0.0392037	6.223	4.015	5.299	6.878	22.42	16.918	5.657	17.698
TR37615|c0_g1			1.32979	140.258	77.2041	203.313	0.323546	-4.11005	3.95579e-05	0.0148836	4.152	3.603	7.754	6.838	16.393	16.647	8.066	18.268
TR18152|c4_g1	A1YFD8	HXD4_SAGLB	1.32298	252.427	140.617	364.237	0.275953	-4.79423	1.63303e-06	0.00198203	3.182	2.911	5.579	2.649	9.209	10.221	7.347	8.659
TR17631|c1_g2	Q3KNW5	SOAT_HUMAN	1.32072	100.24	55.1744	145.305	0.331513	-3.98393	6.77861e-05	0.0206267	2.391	2.308	3.982	2.379	5.697	10.181	4.128	6.599
TR7042|c8_g2			1.29473	69.0852	38.9409	99.2295	0.311009	-4.16298	3.14119e-05	0.0131576	4.372	2.318	3.703	3.339	12.562	7.358	6.597	8.949
TR11694|c5_g3			1.28437	48.8746	27.4744	70.2748	0.345262	-3.71998	0.000199236	0.0398737	1.891	0.853	1.287	0.95	4.211	3.363	2.159	3.26
TR15083|c13_g1			1.27042	39.8252	22.6356	57.0148	0.317813	-3.99736	6.40522e-05	0.0199171	6.433	4.275	5.399	4.339	12.402	16.417	12.694	11.169
TR79940|c0_g2			1.26099	84.7472	48.7868	120.708	0.290532	-4.3403	1.4229e-05	0.00765592	1.151	1.475	1.597	1.01	4.141	3.193	2.219	3.72
TR73322|c3_g3	Q5JSZ5	PRC2B_HUMAN	1.24266	38.6095	22.3215	54.8975	0.314606	-3.94991	7.81804e-05	0.0225405	2.721	3.342	3.792	2.869	8.361	8.118	6.177	9.709
TR34373|c19_g1	O00370	LORF2_HUMAN	1.18042	207.207	123.171	291.243	0.319638	-3.693	0.000221628	0.0427628	2.821	1.907	5.978	2.439	9.209	8.819	5.577	7.159
TR2243|c7_g1	Q5SVS4	KMCP1_HUMAN	1.17188	2090.07	1272.98	2907.16	0.196812	-5.95431	2.61165e-09	1.09181e-05	55.416	48.646	60.07	46.214	155.912	139.044	101.633	104.21
TR61688|c3_g1			1.16984	36.1031	21.7008	50.5053	0.3183	-3.67527	0.0002376	0.0436083	3.171	2.017	2.685	2.529	7.284	5.145	5.617	6.749
TR61754|c2_g1			1.13303	130.366	79.8305	180.901	0.276934	-4.09134	4.28892e-05	0.0154849	7.994	7.236	15.449	8.707	23.747	27.729	18.991	18.918
TR6270|c1_g1			1.10992	74.464	46.2424	102.686	0.286222	-3.87782	0.000105398	0.0273489	10.715	5.349	8.333	8.187	20.275	20.261	13.964	19.238
TR72204|c0_g2	Q9ULS5	TMCC3_HUMAN	1.10948	389.863	243.081	536.645	0.25573	-4.3385	1.43459e-05	0.00765592	6.703	4.868	7.335	3.649	15.436	10.411	14.833	10.589
TR63022|c0_g1	P49716	CEBPD_HUMAN	1.09285	915.328	571.953	1258.7	0.299095	-3.65384	0.000258346	0.0460749	29.964	28.092	56.726	34.138	49.918	66.429	102.722	110.11
TR6918|c8_g1			1.07567	114.464	72.6295	156.299	0.26106	-4.12041	3.78205e-05	0.0145204	5.293	4.637	5.709	5.018	15.036	11.472	7.896	11.109
TR70365|c2_g1			1.06745	213.706	135.5	291.911	0.27875	-3.82942	0.000128446	0.0318359	5.503	3.864	6.567	5.718	11.045	17.048	8.166	10.689
TR18231|c9_g1			1.05646	199.492	127.747	271.237	0.24822	-4.25615	2.07977e-05	0.0100969	4.302	3.392	5.09	4.249	11.365	10.911	7.407	7.089
TR16616|c5_g3	Q9UIH9	KLF15_HUMAN	1.05272	118.8	75.6257	161.974	0.276744	-3.80394	0.000142414	0.0324748	2.421	2.057	4.79	2.789	5.228	7.087	6.317	7.189
TR52268|c7_g1			1.00889	307.245	200.971	413.519	0.264558	-3.8135	0.000137012	0.0323638	7.494	5.4	9.451	8.417	14.867	10.301	19.801	19.308
TR77604|c4_g1	P49759	CLK1_HUMAN	1.00481	3223.03	2124.41	4321.65	0.210312	-4.77773	1.77282e-06	0.00211754	173.202	127.05	245.658	203.12	348.072	311.843	288.446	317.21
TR72196|c0_g1	Q2KIN4	HEY1_BOVIN	1.0047	387.619	254.182	521.055	0.270285	-3.71718	0.000201462	0.0402123	14.827	9.795	10.389	11.816	30.043	15.916	23.979	30.647
TR17397|c8_g1			1.00303	159.466	104.577	214.356	0.242962	-4.12834	3.65384e-05	0.0143204	14.367	12.415	23.034	15.265	26.66	33.315	38.162	36.217
TR74555|c1_g2			-1.12979	90.9888	126.064	55.9132	0.290593	3.88788	0.000101124	0.0267003	12.616	7.748	18.263	13.815	6.805	4.965	4.588	7.079
TR52296|c3_g1			-1.18565	140.755	197.318	84.1916	0.30393	3.90105	9.57773e-05	0.0259253	2.121	1.616	2.425	1.23	0.479	1.011	0.93	0.76
TR28|c4_g2	Q5EIC4	I2BPL_RAT	-1.19717	85.9028	120.714	51.0918	0.296646	4.03567	5.44458e-05	0.0182904	9.214	7.989	8.104	9.357	2.165	3.914	4.418	4.57
TR1230|c7_g1	Q5EIC4	I2BPL_RAT	-1.22546	403.162	569.6	236.724	0.275983	4.44035	8.98145e-06	0.00614413	28.974	29.246	30.699	37.617	9.17	10.891	19.351	14.599
TR2297|c5_g2	O43304	S14L5_HUMAN	-1.22951	168.834	239.609	98.058	0.330334	3.72203	0.000197625	0.0396568	3.342	7.045	8.543	3.619	2.405	3.213	1.809	1.9
TR80011|c1_g1			-1.27696	1174.63	1673.97	675.294	0.244474	5.22331	1.75751e-07	0.000348034	57.487	59.114	86.996	71.425	18.608	30.231	34.594	29.157
TR80946|c8_g1			-1.2836	80.9445	116.26	45.6285	0.309246	4.15075	3.31386e-05	0.0134033	23.481	25.231	22.136	34.578	12.921	7.268	8.876	13.779
TR2297|c6_g5			-1.30154	31.4941	45.3418	17.6464	0.338191	3.84853	0.000118827	0.030107	6.983	5.319	12.625	7.387	4.051	5.556	3.788	4.95
TR2989|c0_g1			-1.37768	56.7526	83.2635	30.2417	0.347271	3.96717	7.27321e-05	0.0218051	6.783	7.316	5.669	5.088	2.015	1.191	3.308	2.84
TR126893|c0_g1			-1.38074	32.8155	48.1917	17.4394	0.368314	3.74881	0.000177673	0.0368984	2.791	2.579	5.968	2.889	1.616	1.221	0.96	1.36
TR78|c9_g3	P29558	RBMS1_HUMAN	-1.38236	76.3617	112.072	40.6512	0.34572	3.99849	6.37488e-05	0.019905	8.214	7.678	3.812	8.757	2.774	2.843	3.009	2.09
TR64651|c5_g1			-1.3837	88.6481	130.167	47.1294	0.345549	4.00433	6.21924e-05	0.0196602	22.14	20.595	20.13	37.407	9.289	5.105	13.164	9.789
TR28019|c2_g1			-1.42957	75.2096	111.734	38.6851	0.381182	3.75036	0.000176583	0.0368085	3.972	2.449	1.198	2.159	0.898	1.081	0.87	0.69
TR80730|c0_g1	O14503	BHE40_HUMAN	-1.45789	776.06	1157.72	394.396	0.373474	3.90358	9.47817e-05	0.0259253	25.462	31.785	99.132	35.078	10.926	13.294	20.001	20.548
TR7098|c2_g2			-1.47526	22.4098	33.6128	11.2068	0.405556	3.63762	0.000275164	0.0479153	2.271	2.037	2.275	1.29	0.529	0.631	1.02	0.46
TR26701|c12_g2			-1.52884	25.0407	37.942	12.1393	0.374445	4.08293	4.44705e-05	0.0157849	1.401	1.305	2.106	1.959	0.708	0.35	0.54	0.61
TR18322|c0_g1			-1.56563	50.1568	76.8685	23.4451	0.430325	3.63826	0.000274484	0.0479153	7.484	5.921	3.034	4.758	1.227	0.951	3.229	1.32
TR41302|c0_g1			-1.57878	37.2134	56.4503	17.9764	0.339166	4.6549	3.24145e-06	0.00316439	9.154	6.263	7.076	7.268	1.646	2.993	2.829	2.22
TR2223|c3_g2	Q14997	PSME4_HUMAN	-1.58755	81.2377	124.468	38.0079	0.394891	4.02023	5.81413e-05	0.0188583	12.466	7.296	5.539	8.347	2.574	1.251	4.588	2.21
TR53305|c2_g1			-1.59511	203.106	312.078	94.133	0.412645	3.86556	0.000110833	0.0286605	15.837	13.007	5.13	7.088	2.215	2.172	5.427	3.3
TR50757|c0_g1	P18146	EGR1_HUMAN	-1.59695	333.907	514.437	153.377	0.434352	3.67662	0.000236345	0.043484	9.595	10.769	47.136	21.453	3.003	5.506	8.186	9.259
TR69848|c0_g1	P41134	ID1_HUMAN	-1.5976	346.415	531.057	161.772	0.391963	4.07591	4.58355e-05	0.016193	69.183	49.73	152.415	46.064	17.331	12.173	36.753	30.377
TR81065|c0_g1	Q0IIJ2	H10_BOVIN	-1.62722	1340.93	2060.03	621.829	0.362825	4.48487	7.29597e-06	0.00533031	98.517	83.05	201.816	90.339	31.33	14.785	53.735	42.926
TR37678|c8_g2	Q2TBI7	IQCC_BOVIN	-1.62894	44.2532	68.6764	19.8299	0.434575	3.74836	0.000177995	0.0368984	10.065	8.31	5.11	7.857	2.415	0.741	4.388	1.84
TR30|c3_g1			-1.62954	20.8488	32.4461	9.2515	0.44518	3.66041	0.000251813	0.0457704	2.071	2.198	1.138	1.559	0.459	0.25	0.67	0.71
TR4245|c0_g1	P11369	LORF2_MOUSE	-1.63231	31.9284	49.4407	14.4162	0.422996	3.85892	0.000113889	0.0291502	11.555	5.48	13.144	7.387	2.784	2.382	1.139	4.78
TR194361|c0_g1			-1.67305	16.2309	25.4299	7.03197	0.459688	3.63954	0.000273123	0.0478818	1.811	1.295	1.018	0.83	0.329	0.39	0.45	0.24
TR26656|c4_g8			-1.68078	109.306	169.838	48.7741	0.387127	4.34167	1.41407e-05	0.00765592	11.545	11.572	9.112	6.188	3.273	4.775	1.219	2.1
TR17326|c6_g1			-1.69267	46.1935	72.1897	20.1974	0.420927	4.0213	5.78772e-05	0.0188583	24.281	18.186	9.062	17.414	4.051	6.647	6.967	2.41
TR18379|c0_g1			-1.69355	47.0181	72.8572	21.179	0.348456	4.86016	1.1729e-06	0.00164015	20.52	18.487	16.727	27.76	4.071	7.217	8.256	5.409
TR73324|c5_g1			-1.70472	32.2731	50.9465	13.5996	0.460673	3.7005	0.000215176	0.0418868	12.576	10.428	5.1	8.617	2.963	0.831	4.518	2
TR138734|c0_g1	P16110	LEG3_MOUSE	-1.71027	25.5807	40.3558	10.8057	0.447893	3.81849	0.000134271	0.0322809	43.23	22.09	14.261	28.92	9.239	4.835	9.745	6.599
TR17588|c0_g3	P51666	NR4A1_CANLF	-1.71437	122.327	189.902	54.752	0.330002	5.19501	2.04708e-07	0.000394982	6.173	11.421	16.856	12.066	2.215	3.053	3.898	2.86
TR70884|c0_g1			-1.72909	29.1847	46.185	12.1845	0.457678	3.77795	0.000158122	0.034689	4.552	2.619	1.986	4.858	0.958	0.621	1.719	0.5
TR123652|c0_g1			-1.73202	38.838	61.0443	16.6318	0.398189	4.34973	1.36302e-05	0.00765592	4.932	3.563	2.056	5.278	1.108	0.821	1.149	1.44
TR67746|c1_g1	O54838	DUS5_RAT	-1.75831	82.9657	130.511	35.4204	0.39831	4.41443	1.01279e-05	0.00641504	4.312	6.754	12.954	4.329	0.808	2.973	1.969	2.04
TR25646|c1_g1			-1.77359	49.4691	78.545	20.3931	0.429266	4.13169	3.601e-05	0.0142304	4.132	4.035	1.457	3.229	0.948	0.521	1.409	0.62
TR18164|c0_g1			-1.77729	33.8844	54.0239	13.7448	0.451827	3.93356	8.36972e-05	0.0236775	7.143	6.473	2.365	3.889	1.177	0.641	1.639	1.87
TR206085|c0_g1			-1.78275	155.878	246.231	65.5238	0.387048	4.60602	4.1044e-06	0.00355007	17.328	15.877	16.677	12.336	5.328	7.007	1.359	3.26
TR53860|c5_g1			-1.81548	134.979	217.068	52.8902	0.48082	3.77579	0.0001595	0.034689	9.595	10.036	2.435	3.909	1.038	1.011	3.378	1.26
TR33|c5_g9			-1.82172	30.6719	49.3603	11.9834	0.478316	3.80862	0.000139743	0.0324557	2.131	2.338	0.629	1.22	0.329	0.45	0.59	0.23
TR60470|c1_g1			-1.83537	25.7097	41.3517	10.0678	0.453405	4.04797	5.16632e-05	0.0177467	2.871	2.178	1.008	2.509	0.489	0.36	0.87	0.47
TR61685|c0_g3	Q9H871	RMD5A_HUMAN	-1.84339	23.0118	37.1153	8.90826	0.464994	3.96432	7.36043e-05	0.0218922	2.171	2.599	1.108	1.549	0.399	0.27	0.86	0.36
TR34393|c11_g2			-1.85008	30.0614	48.7147	11.4082	0.487976	3.79134	0.000149838	0.0335574	6.073	3.372	1.188	3.859	1.018	0.701	1.319	0.53
TR33382|c2_g3	Q8NBN3	TM87A_HUMAN	-1.85062	69.835	113.033	26.6369	0.489347	3.78181	0.00015569	0.0343567	5.913	4.125	2.585	4.788	0.259	0.491	2.149	1.36
TR16582|c11_g1			-1.86192	12.4203	20.2268	4.61381	0.5093	3.65584	0.000256341	0.0460749	2.621	2.057	1.327	2.169	0.339	0.35	0.84	0.41
TR80946|c10_g1			-1.86957	11.3183	18.4452	4.19136	0.514027	3.63711	0.000275712	0.0479153	2.491	2.198	1.407	2.339	0.289	0.531	0.71	0.46
TR2238|c1_g4	A2VDK6	WASF2_BOVIN	-1.87271	12.7136	20.7251	4.70201	0.495964	3.77589	0.000159438	0.034689	2.041	1.355	1.806	1.659	0.349	0.09	0.51	0.66
TR193121|c0_g1			-1.89813	15.8149	25.7367	5.89298	0.457426	4.14959	3.33078e-05	0.0134033	2.221	2.66	1.727	2.199	0.579	0.29	0.71	0.52
TR36892|c0_g3			-1.89902	13.6886	22.3126	5.06466	0.482639	3.93466	8.33145e-05	0.0236743	1.721	1.556	1.228	1.719	0.379	0.46	0.18	0.49
TR17419|c1_g2	Q9Y5J1	UTP18_HUMAN	-1.90162	18.6427	30.3866	6.89879	0.486206	3.91113	9.18645e-05	0.0255085	2.111	2.298	1.118	2.589	0.229	0.38	0.84	0.47
TR66030|c0_g1			-1.90546	12.7238	20.8503	4.59723	0.517896	3.67923	0.000233938	0.0433807	2.631	1.586	3.064	1.819	0.359	0.24	1.099	0.32
TR53297|c5_g4	Q9BX66	SRBS1_HUMAN	-1.91095	50.8982	82.8474	18.949	0.463674	4.12132	3.76704e-05	0.0145204	4.012	4.095	1.886	2.839	0.529	0.22	1.539	0.79
TR24180|c1_g1			-1.91181	59.0651	95.6217	22.5085	0.423346	4.51595	6.30346e-06	0.00489005	16.448	8.922	21.607	6.658	4.021	2.012	1.539	5.14
TR9400|c9_g1			-1.9161	20.2891	33.1149	7.46338	0.491121	3.90149	9.56019e-05	0.0259253	6.143	6.343	5.349	3.029	0.659	1.261	2.429	0.47
TR16591|c12_g1			-1.91896	57.6664	93.4124	21.9204	0.428832	4.47486	7.64618e-06	0.00547976	18.889	13.429	23.433	18.594	2.125	1.782	9.226	4.47
TR67214|c3_g1			-1.92278	18.881	30.9767	6.78538	0.503121	3.82171	0.000132528	0.0322539	4.272	4.296	1.896	1.579	0.748	0.901	0.81	0.3
TR34353|c14_g2	Q3SZF2	ARF4_BOVIN	-1.92662	39.867	65.302	14.432	0.482643	3.99182	6.55692e-05	0.0202259	8.634	7.899	3.343	17.544	3.073	1.391	2.879	1.41
TR11520|c0_g1			-1.92979	21.7231	35.8362	7.60999	0.521892	3.69769	0.000217569	0.0420876	0.99	3.523	1.766	1.25	0.309	0.12	0.66	0.59
TR174227|c0_g1			-1.94359	21.0844	34.6632	7.50553	0.509429	3.81524	0.000136052	0.0323638	0.95	2.168	4.601	1.18	0.419	0.42	0.76	0.31
TR66574|c0_g2	P00423	COX41_BOVIN	-1.95211	19.3061	31.4921	7.12017	0.424667	4.5968	4.29027e-06	0.00362745	6.173	9.695	10.449	6.218	2.265	2.563	0.96	2.28
TR64936|c0_g1			-1.96822	52.4034	86.7315	18.0753	0.514016	3.8291	0.000128613	0.0318359	6.823	3.894	0.579	3.649	0.998	0.551	0.91	0.84
TR80989|c0_g1			-1.98547	15.6216	25.8016	5.44158	0.500697	3.96541	7.32711e-05	0.0218796	2.961	2.208	1.597	1.45	0.269	0.45	0.82	0.24
TR45|c4_g1			-1.99258	32.3616	53.4052	11.318	0.477128	4.17619	2.9643e-05	0.0127465	10.285	9.514	2.804	13.715	1.387	1.391	1.949	3.08
TR17380|c2_g1			-2.00779	16.6862	27.5515	5.82081	0.491232	4.08726	4.36501e-05	0.0155672	10.735	12.305	7.854	10.157	1.566	4.735	1.549	1.12
TR204745|c0_g1			-2.00989	11.7041	19.52	3.88826	0.531366	3.7825	0.000155263	0.0343567	2.611	2.057	2.844	2.069	0.2	0.14	1	0.6
TR53286|c0_g1			-2.0102	20.3072	33.6257	6.98868	0.482926	4.16254	3.14733e-05	0.0131576	2.741	2.73	1.996	4.788	0.459	0.31	1.229	0.64
TR26635|c5_g1			-2.01648	48.2494	79.5303	16.9686	0.455699	4.42502	9.64323e-06	0.00639552	6.383	6.524	1.906	4.069	1.018	1.702	0.94	0.55
TR67161|c0_g1			-2.02959	9.74571	16.434	3.05743	0.551995	3.67683	0.000236155	0.043484	5.052	4.556	2.605	4.079	0.848	0.29	1.299	0.76
TR77604|c4_g6			-2.03588	28.8839	48.282	9.48573	0.522658	3.89525	9.80992e-05	0.0262771	10.845	7.808	4.601	7.357	1.078	0.731	3.948	0.48
TR64691|c3_g3	Q3SYZ9	MED4_BOVIN	-2.04989	101.232	169.19	33.2746	0.512597	3.99904	6.35995e-05	0.019905	16.708	11.983	5.339	8.327	1.676	1.181	4.168	1.4
TR76907|c0_g1	Q8C5Q4	GRSF1_MOUSE	-2.0505	14.826	25.0314	4.62056	0.561024	3.65493	0.000257252	0.0460749	2.741	0.933	0.699	2.619	0.239	0.4	0.14	0.56
TR26562|c0_g2			-2.05416	35.9971	59.814	12.1802	0.452937	4.5352	5.75497e-06	0.00455854	1.161	1.084	2.106	0.88	0.569	0.1	0.17	0.23
TR151504|c0_g1			-2.06302	27.7952	46.8066	8.78388	0.531806	3.87927	0.000104771	0.0273489	6.363	4.145	0.828	6.078	1.197	0.43	0.88	0.95
TR70356|c2_g2			-2.07086	51.6265	84.9019	18.3511	0.381926	5.42215	5.88874e-08	0.000138477	3.702	6.223	4.541	2.189	0.708	1.121	0.96	0.93
TR29520|c1_g1			-2.09051	43.9674	74.4444	13.4904	0.548322	3.81256	0.000137533	0.0323638	3.111	11.933	0.978	3.809	1.118	0.881	0.79	1.12
TR70356|c1_g1			-2.11344	22.2774	37.8285	6.72637	0.542559	3.89531	9.8072e-05	0.0262771	7.033	10.789	6.776	3.169	1.706	0.21	2.669	0.55
TR268289|c0_g1			-2.11736	13.4225	22.7214	4.12367	0.528296	4.00791	6.1258e-05	0.0195325	1.711	1.937	0.739	1.35	0.22	0.24	0.47	0.19
TR17498|c0_g1			-2.1194	24.8465	41.7191	7.97402	0.482865	4.38921	1.13765e-05	0.00696002	8.414	5.62	3.224	9.277	0.948	0.731	2.479	1.12
TR70931|c0_g1			-2.12002	12.3902	21.1733	3.60713	0.567948	3.73277	0.000189389	0.0385958	1.681	2.74	0.529	2.109	0.289	0.29	0.35	0.34
TR53265|c1_g2	Q14669	TRIPC_HUMAN	-2.12501	84.605	141.319	27.8907	0.447528	4.74833	2.051e-06	0.00233845	15.257	10.889	3.573	9.047	1.118	1.492	3.498	1.84
TR6260|c0_g1	Q9TUB3	FOSB_CANLF	-2.13325	48.2211	79.7515	16.6908	0.37536	5.68322	1.32185e-08	4.97346e-05	2.451	4.577	5.798	3.299	0.449	1.191	0.85	1.14
TR77604|c4_g3	O35493	CLK4_MOUSE	-2.13369	88.3154	147.076	29.5552	0.415887	5.13046	2.8903e-07	0.000517845	15.187	12.054	6.088	16.984	1.646	2.012	4.778	2.05
TR67536|c0_g2			-2.13957	27.6677	46.6836	8.65184	0.496854	4.30624	1.66053e-05	0.00838625	3.352	1.817	0.559	1.709	0.339	0.33	0.48	0.33
TR80965|c5_g3			-2.14238	42.8907	73.5572	12.2243	0.581383	3.68498	0.000228722	0.0433534	5.453	3.814	0.539	1.839	0.14	0.23	0.75	0.95
TR70376|c3_g1			-2.14329	28.0609	47.0087	9.11306	0.432775	4.95243	7.32925e-07	0.00114901	4.352	3.161	1.966	3.669	0.828	0.32	0.94	0.56
TR77596|c15_g1			-2.14452	11.2241	19.3346	3.11362	0.58899	3.64102	0.000271563	0.04777	2.221	2.619	0.659	1.599	0.319	0.21	0.58	0.1
TR37047|c0_g1			-2.15481	32.5167	54.746	10.2874	0.477806	4.50981	6.48854e-06	0.00493194	9.825	7.919	3.992	6.568	1.098	1.341	2.689	0.39
TR9372|c5_g3	Q6GVH4	GGNB2_CHICK	-2.15556	21.9321	37.2031	6.66119	0.511101	4.21749	2.47041e-05	0.0111316	3.462	3.342	1.038	3.339	0.529	0.27	0.99	0.39
TR26635|c7_g1			-2.15786	29.6711	50.0443	9.29795	0.488176	4.42025	9.85887e-06	0.00639552	4.722	4.637	2.335	3.419	0.898	1.391	0.47	0.15
TR7369|c2_g1			-2.16147	13.5219	23.1803	3.86355	0.564151	3.83137	0.000127429	0.0317519	2.061	1.245	0.679	1.12	0.16	0.06	0.5	0.17
TR7327|c5_g1			-2.17257	22.9113	38.4763	7.34626	0.447843	4.85119	1.22725e-06	0.00164126	3.342	1.546	1.407	2.009	0.269	0.43	0.5	0.43
TR66371|c0_g1			-2.17531	14.4216	24.8822	3.96102	0.589368	3.69092	0.000223445	0.042971	4.352	3.382	0.719	1.529	0.17	0.35	0.74	0.41
TR18164|c1_g1	P08548	LIN1_NYCCO	-2.17942	47.6477	81.1776	14.1178	0.523781	4.16094	3.16938e-05	0.0131712	2.921	2.89	0.469	1.04	0.349	0.13	0.5	0.37
TR60504|c3_g3	Q8IUA7	ABCA9_HUMAN	-2.19008	16.1911	27.9672	4.41494	0.587207	3.72965	0.000191742	0.0388911	6.393	3.874	1.926	4.468	0.469	0.511	1.719	0
TR224722|c0_g1			-2.19813	18.1536	31.095	5.21211	0.536027	4.10079	4.11751e-05	0.0150409	11.605	7.527	3.822	8.597	1.557	0.591	2.919	0.52
TR24521|c3_g6	Q8NHY2	RFWD2_HUMAN	-2.20081	31.769	53.4972	10.0408	0.439141	5.01162	5.39725e-07	0.00088292	3.592	2.951	1.347	4.079	0.439	0.691	0.58	0.62
TR79395|c0_g1	Q6ZVZ8	ASB18_HUMAN	-2.21114	20.95	36.1868	5.7132	0.580243	3.81071	0.000138567	0.0324557	0.66	5.45	3.164	0.91	0.239	0.571	0.44	0.43
TR54987|c1_g2	P38486	LEG3_CANLF	-2.22166	701.704	1175.23	228.174	0.368253	6.03297	1.60977e-09	7.12561e-06	68.702	48.265	23.293	65.857	9.399	6.947	15.723	9.809
TR46036|c0_g1			-2.22772	12.1227	20.8869	3.35852	0.546867	4.07361	4.62909e-05	0.0162775	2.441	3.312	1.737	2.799	0.21	0.14	0.51	0.87
TR75840|c0_g1	Q3T0P7	ITM2B_BOVIN	-2.23652	58.7177	100.378	17.0576	0.510131	4.38422	1.16403e-05	0.00700744	5.653	4.275	0.539	3.799	0.429	0.621	0.71	0.8
TR18718|c0_g1			-2.24433	7.48484	13.1113	1.85833	0.601333	3.73225	0.000189773	0.0385958	0.87	0.813	1.068	1.31	0.13	0	0.16	0.31
TR18172|c2_g4			-2.24834	9.52217	16.7206	2.32376	0.614892	3.65647	0.000255708	0.0460749	5.613	0.893	3.872	4.089	0.529	0	0.88	0.65
TR68640|c7_g5			-2.26004	18.5135	32.0931	4.9338	0.572724	3.94613	7.94261e-05	0.0227838	3.101	0.913	1.417	2.369	0.369	0.701	0	0.16
TR36299|c0_g1			-2.27642	30.6817	53.2941	8.0693	0.565154	4.02796	5.62626e-05	0.0187335	2.731	4.255	0.379	1.519	0.439	0.3	0.54	0.17
TR60430|c8_g7	Q9UHP3	UBP25_HUMAN	-2.28126	85.7601	147.975	23.5448	0.53484	4.26532	1.99614e-05	0.00975385	15.847	11.712	1.397	7.457	0.619	1.081	2.309	2.13
TR53245|c1_g2	P14543	NID1_HUMAN	-2.29423	28.9091	50.1826	7.63553	0.557658	4.11405	3.88781e-05	0.0147643	3.412	1.907	0.449	1.989	0.1	0.18	0.57	0.4
TR33071|c11_g1			-2.30382	11.9325	20.7944	3.07064	0.558719	4.12339	3.73344e-05	0.0145204	3.362	3.754	2.275	1.4	0.439	0.15	0.81	0.26
TR95|c4_g1			-2.32041	58.7924	102.925	14.6603	0.579613	4.00339	6.24422e-05	0.0196602	7.143	5.068	0.559	5.598	1.078	0.16	0.33	1.24
TR17323|c3_g1	O00370	LORF2_HUMAN	-2.32689	17.1074	29.7542	4.46048	0.53542	4.34592	1.38694e-05	0.00765592	17.058	17.674	4.172	16.384	2.794	1.652	2.459	1.77
TR45|c2_g1			-2.32817	18.4736	32.1942	4.75312	0.549335	4.23817	2.25351e-05	0.0105985	3.081	2.589	0.729	2.369	0.229	0.08	0.5	0.56
TR14161|c1_g1			-2.33352	110.825	187.144	34.5058	0.313123	7.45242	9.16442e-14	9.85175e-10	10.835	12.766	15.429	12.706	1.876	1.802	2.079	4.16
TR26670|c6_g1			-2.33465	12.082	21.1025	3.06164	0.574567	4.06331	4.83817e-05	0.0168552	4.262	2.067	1.277	2.599	0.1	0.561	0.63	0.24
TR70356|c10_g1			-2.33754	20.5356	35.3363	5.73485	0.494252	4.72946	2.25118e-06	0.0024912	2.041	3.723	3.912	1.22	0.319	0.781	0.31	0.38
TR15103|c2_g1			-2.33803	67.3254	117.144	17.5064	0.545778	4.28384	1.83693e-05	0.00919132	10.395	12.676	1.008	6.478	0.968	1.001	2.229	0.68
TR6671|c0_g1			-2.35654	10.1675	18.0714	2.26365	0.627693	3.75429	0.000173832	0.036437	2.641	1.716	0.329	2.029	0.08	0.33	0.2	0.29
TR73312|c4_g2			-2.35862	24.2823	42.5754	5.98926	0.574568	4.10503	4.04267e-05	0.0150067	2.851	1.104	0.589	3.069	0.04	0.21	0.47	0.41
TR201659|c1_g1			-2.35935	23.5777	41.2782	5.87723	0.564526	4.17935	2.92344e-05	0.0126431	4.252	2.599	0.709	1.849	0.239	0.26	0.78	0.12
TR80785|c0_g1			-2.36458	15.0722	26.4811	3.66331	0.576066	4.1047	4.04832e-05	0.0150067	2.961	1.887	0.519	3.429	0.289	0.39	0.44	0.17
TR89494|c0_g1			-2.38897	10.1061	18.1185	2.09374	0.634574	3.76469	0.000166755	0.03558	0.68	2.007	0.619	0.27	0.17	0.12	0.05	0.1
TR56437|c8_g1			-2.39473	14.6902	26.0122	3.36811	0.606951	3.94551	7.96297e-05	0.0227838	10.005	9.454	2.924	6.008	0.469	2.563	0	0.83
TR34329|c4_g4	Q3T013	BNI3L_BOVIN	-2.40671	15.3488	27.1667	3.53099	0.582599	4.13099	3.61198e-05	0.0142304	3.752	2.449	0.928	2.369	0.319	0	0.69	0.28
TR29964|c0_g1			-2.41196	8.76874	15.7078	1.82969	0.641654	3.75898	0.00017061	0.036063	14.577	13.78	4.591	7.248	0.549	3.003	1.349	0
TR7403|c2_g1			-2.42181	11.4466	20.4638	2.42936	0.620607	3.90233	9.52712e-05	0.0259253	2.831	1.586	0.449	1.11	0.06	0.08	0.23	0.37
TR14407|c0_g1			-2.42329	7.65314	13.8572	1.44908	0.656905	3.68894	0.000225186	0.0429938	1.591	1.907	0.369	0.73	0.07	0.1	0.09	0.26
TR65556|c0_g1			-2.42772	9.63543	17.3266	1.94429	0.637834	3.8062	0.000141118	0.0324557	2.231	1.385	0.23	2.029	0.15	0.2	0.18	0.17
TR137621|c0_g1	P09654	VIME_CHICK	-2.43226	43.9068	75.4779	12.3357	0.380795	6.38731	1.68826e-10	1.15492e-06	36.577	26.135	19.77	41.506	5.508	3.784	6.357	5.329
TR12084|c0_g1	P33146	CAD15_MOUSE	-2.45343	12.224	22.2807	2.16736	0.665274	3.68785	0.00022616	0.0429938	0.57	2.178	0.729	0.54	0.309	0.11	0	0
TR141275|c0_g1			-2.48149	12.4027	22.7333	2.07209	0.678782	3.6558	0.000256377	0.0460749	1.931	1.596	0.07	3.039	0.19	0	0.23	0.23
TR81064|c1_g1			-2.48321	89.2931	155.686	22.9	0.467093	5.3163	1.05899e-07	0.000221358	45.702	31.534	8.802	28.05	3.143	3.424	8.086	2.98
TR68812|c11_g1			-2.48876	9.72429	17.6363	1.81229	0.637192	3.90583	9.3903e-05	0.0259253	2.611	2.258	0.349	1.729	0.339	0.12	0.1	0.2
TR53265|c3_g1			-2.52701	23.4196	41.8919	4.94724	0.58282	4.33584	1.45207e-05	0.00765592	7.383	6.885	0.808	3.709	0.678	0.26	1.07	0.35
TR70334|c3_g1			-2.53863	33.3582	58.5041	8.21226	0.478451	5.30593	1.121e-07	0.000227988	1.431	3.503	2.475	0.87	0.21	0.491	0.26	0.25
TR166696|c0_g1			-2.53868	5.38482	9.98484	0.784788	0.696748	3.64361	0.000268843	0.0474892	0.88	1.515	0.499	0.81	0	0.11	0.2	0
TR14161|c2_g1			-2.54186	49.6352	85.8567	13.4137	0.334732	7.59374	3.10813e-14	3.89812e-10	7.694	8.752	6.876	5.778	1.217	1.261	0.96	1.27
TR2249|c11_g2			-2.56019	13.4823	23.9588	3.00577	0.550408	4.65144	3.29626e-06	0.00316439	1.461	2.921	3.303	2.459	0.239	0.671	0	0.29
TR160630|c0_g1			-2.56124	8.71732	16.1763	1.25835	0.696517	3.67721	0.000235796	0.043484	2.521	1.877	0.659	0.94	0	0	0.46	0
TR97|c3_g1			-2.56372	10.2606	18.9013	1.61986	0.671112	3.8201	0.000133396	0.0322768	3.412	3.021	0.21	2.019	0.2	0	0.24	0.35
TR38136|c0_g1			-2.56736	8.77799	16.3636	1.19234	0.702343	3.65543	0.000256752	0.0460749	2.811	2.78	0.709	0.94	0	0	0	0.57
TR14161|c1_g2			-2.57185	24.9282	43.5815	6.27496	0.41604	6.18173	6.34022e-10	3.67001e-06	12.446	16.018	14.052	14.915	1.377	1.512	2.369	3.27
TR200981|c0_g1			-2.57419	8.50308	15.7607	1.24546	0.69092	3.72574	0.000194741	0.0392876	3.442	3.131	0.469	1.14	0.229	0.46	0	0
TR46165|c0_g1			-2.58165	5.26302	9.78424	0.741807	0.689025	3.74681	0.000179095	0.0370243	1.321	1.255	0.659	0.91	0	0	0.22	0.11
TR77419|c1_g1			-2.5867	121.693	213.935	29.4508	0.456413	5.66747	1.44923e-08	5.19308e-05	26.412	24.348	5.758	15.065	1.866	3.444	3.708	1.37
TR16538|c6_g1	Q5ZIP4	XRN2_CHICK	-2.58863	12.662	23.3319	1.99202	0.675347	3.83304	0.00012657	0.031712	9.234	2.86	0.778	3.659	0.15	0.21	1.109	0
TR14324|c0_g1	Q9Y6C7	L3R2A_HUMAN	-2.5934	8.46583	15.3067	1.62493	0.59504	4.35836	1.31041e-05	0.00752734	1.511	2.078	2.874	1.17	0.309	0.14	0.25	0.12
TR71082|c0_g1			-2.59371	6.29099	11.6775	0.904456	0.675916	3.83733	0.00012438	0.0313029	1.171	3.091	1.477	3.029	0.319	0	0.39	0
TR72596|c1_g1			-2.59385	9.93661	18.373	1.50019	0.681222	3.80764	0.000140298	0.0324557	2.001	1.837	0.13	1.15	0	0.08	0.15	0.22
TR67230|c0_g1	Q9TUD6	FUT1_PANTR	-2.60189	9.91241	18.3409	1.48393	0.685195	3.7973	0.000146281	0.033056	0.29	1.305	3.603	0.38	0.13	0.26	0	0.08
TR241348|c0_g1			-2.60821	7.89475	14.4081	1.38139	0.620322	4.20461	2.61532e-05	0.0117145	1.04	1.375	0.908	1.959	0.16	0	0.19	0.18
TR151494|c0_g1			-2.6105	6.73312	12.5452	0.921034	0.686083	3.80494	0.000141838	0.0324557	3.812	3.282	0.539	2.439	0.349	0.24	0	0.21
TR17358|c3_g1			-2.61945	6.81882	12.6953	0.942366	0.684344	3.82768	0.000129356	0.031915	1.761	1.305	0.279	0.7	0.07	0	0.17	0.08
TR70305|c1_g2			-2.6359	12.0608	21.9175	2.20409	0.611208	4.31261	1.61342e-05	0.00825917	2.501	1.706	0.439	1.44	0.06	0.08	0.29	0.18
TR70377|c8_g1			-2.65654	8.47302	15.4276	1.51846	0.620261	4.28294	1.84437e-05	0.00919132	1.141	1.776	2.096	0.79	0.08	0.21	0.29	0
TR37122|c0_g1			-2.67427	5.4913	10.5006	0.482007	0.731916	3.6538	0.000258387	0.0460749	1.801	1.365	0.1	1.499	0.1	0.13	0	0
TR237334|c0_g1			-2.68968	10.6489	19.5706	1.72715	0.637736	4.21755	2.46966e-05	0.0111316	2.901	3.402	0.589	2.869	0.11	0.15	0.53	0.13
TR16538|c6_g5	P08548	LIN1_NYCCO	-2.69933	17.7593	32.193	3.32568	0.574206	4.70097	2.58924e-06	0.00274423	4.192	3.543	0.639	1.819	0.269	0.19	0.33	0.32
TR10864|c0_g1	Q499W2	SLD5_RAT	-2.70398	8.05203	15.0974	1.00668	0.694882	3.89129	9.97139e-05	0.0264207	0.31	0.923	0.659	1.38	0	0	0.22	0
TR75352|c0_g1			-2.706	81.4746	153.493	9.45658	0.716188	3.77834	0.000157875	0.034689	24.362	10.739	1.337	0.74	0.509	0.711	0.5	0.66
TR39355|c0_g1			-2.73359	3.78106	7.28066	0.281449	0.736391	3.71214	0.000205512	0.0405385	0.49	0.632	1.138	1.27	0	0.14	0	0
TR9975|c0_g2			-2.73438	8.37965	15.5785	1.18083	0.657403	4.15936	3.19136e-05	0.0131712	0.73	0.753	0.289	1.559	0.05	0.02	0.09	0.09
TR48626|c0_g1			-2.73648	7.30721	14.2133	0.401117	0.751969	3.63908	0.000273611	0.0478818	2.591	1.094	0	1.489	0.16	0	0	0
TR9433|c2_g1			-2.73864	5.88416	11.1287	0.639585	0.692521	3.95459	7.66651e-05	0.0225405	2.291	0.793	0.739	0.9	0.18	0	0	0.11
TR3164|c0_g1	Q14500	KCJ12_HUMAN	-2.75229	10.64	19.8441	1.43588	0.670731	4.10342	4.07089e-05	0.0150164	0.56	2.298	1.756	0.27	0.07	0.1	0	0.26
TR242884|c0_g1			-2.75369	6.90268	13.047	0.758386	0.703719	3.91305	9.11392e-05	0.0254008	1.991	1.465	0.24	0.98	0	0.1	0	0.18
TR18186|c5_g1			-2.75399	7.53968	14.5973	0.482007	0.747676	3.6834	0.000230146	0.0433807	3.081	1.977	0	0.77	0.09	0.12	0	0
TR55007|c2_g1			-2.76022	3.9422	7.68385	0.200558	0.741582	3.72206	0.000197601	0.0396568	1.781	2.078	0.569	2.099	0.18	0	0	0
TR71076|c0_g2	P02750	A2GL_HUMAN	-2.77617	11.7084	22.4364	0.980276	0.734985	3.77718	0.000158614	0.034689	1.851	0.642	4.491	0	0	0.04	0.16	0.13
TR68789|c7_g1			-2.77861	10.4754	19.6924	1.25835	0.691771	4.01666	5.90286e-05	0.0189825	1.071	3.001	4.661	7.078	0	0	0.94	0
TR11753|c3_g2	Q03146	DDR1_MOUSE	-2.78086	8.54207	16.0775	1.00668	0.691639	4.02068	5.80298e-05	0.0188583	3.011	1.174	0.659	2.299	0	0	0.5	0
TR288438|c0_g1			-2.7851	8.39875	16.1958	0.601675	0.735569	3.78632	0.000152894	0.0341403	0.75	1.817	0.07	2.419	0.21	0	0	0
TR240574|c0_g1			-2.78806	5.30664	10.1611	0.452228	0.715907	3.89445	9.84236e-05	0.0262771	1.121	1.365	0.259	1.16	0.08	0	0.1	0
TR72993|c0_g1			-2.79245	3.16551	6.33101	0	0.765847	3.64622	0.000266123	0.0472305	1.711	1.124	0.259	0.65	0	0	0	0
TR26562|c0_g1			-2.80296	3.99063	7.7807	0.200558	0.738545	3.79525	0.000147497	0.0332309	2.701	1.536	0.758	1.679	0.22	0	0	0
TR2803|c0_g1			-2.81988	142.771	254.631	30.9115	0.402732	7.00186	2.52585e-12	2.11189e-08	39.329	31.956	9.331	26.191	2.804	3.684	3.948	2.42
TR35861|c0_g2	Q6UWJ8	C16L2_HUMAN	-2.8219	3.61472	7.22944	0	0.766797	3.68012	0.000233128	0.0433807	0.18	2.579	1.657	0.65	0	0	0	0
TR68645|c2_g12	Q6GQG3	AR19B_XENLA	-2.82634	15.346	28.7218	1.97014	0.679649	4.15853	3.20309e-05	0.0131712	0.84	1.455	0.369	1.45	0	0.27	0	0
TR80536|c0_g1	Q9UI33	SCNBA_HUMAN	-2.84462	4.10066	8.20132	0	0.767729	3.70524	0.000211188	0.0413852	0	0.411	0.679	0.37	0	0	0	0
TR153303|c0_g1			-2.84765	8.51713	16.0787	0.955567	0.683925	4.16369	3.13143e-05	0.0131576	2.731	0.883	0.429	1.24	0.07	0	0.26	0
TR18247|c0_g1			-2.85382	4.48501	8.97001	0	0.768247	3.71471	0.000203437	0.0403923	2.651	2.108	0	1.659	0.05	0.02	0	0
TR32883|c0_g1	P48616	VIME_BOVIN	-2.88258	199.315	357.649	40.9814	0.415496	6.93769	3.98564e-12	2.99919e-08	109.232	95.676	35.768	111.142	6.915	11.752	17.262	6.229
TR14114|c0_g1	A5LFW4	EID3_MACFA	-2.88512	4.78257	9.56514	0	0.768177	3.7558	0.000172789	0.0363194	0.22	0	0.669	1.13	0	0	0	0
TR54120|c0_g2			-2.88694	4.32472	8.44887	0.200558	0.736069	3.9221	8.77792e-05	0.0247393	0.57	1.626	1.148	2.049	0.18	0.08	0	0
TR15153|c5_g1			-2.88936	4.6204	9.24081	0	0.767535	3.76446	0.000166907	0.03558	2.841	2.308	0	1.909	0	0	0	0
TR60500|c15_g1			-2.89097	4.75251	9.50502	0	0.767799	3.76527	0.000166366	0.03558	3.942	3.051	0	1.809	0	0	0	0
TR88349|c0_g3			-2.89501	3.01971	6.03941	0	0.760677	3.80584	0.000141325	0.0324557	0.8	1.666	1.198	1.05	0	0	0	0
TR6923|c1_g2	Q9Y5W8	SNX13_HUMAN	-2.89682	6.74664	12.9899	0.503339	0.723569	4.00352	6.24078e-05	0.0196602	2.591	3.212	0.359	2.859	0	0	0.41	0
TR9384|c2_g1			-2.91807	328.873	599.072	58.674	0.517208	5.64196	1.68125e-08	5.27141e-05	32.275	16.399	3.513	23.362	1.686	0.691	3.858	1.56
TR62596|c0_g1			-2.91882	3.31788	6.63576	0	0.761598	3.8325	0.000126848	0.031712	1.01	2.098	1.717	0.42	0	0	0	0
TR30469|c0_g1	P04629	NTRK1_HUMAN	-2.92319	4.90067	9.80134	0	0.76748	3.80882	0.000139632	0.0324557	0.26	0	1.437	0.49	0	0	0	0
TR197715|c0_g1			-2.92371	8.71065	16.9014	0.519917	0.740079	3.95053	7.79769e-05	0.0225405	2.311	0.953	0	1.669	0	0.09	0	0.07
TR33309|c5_g6	Q9TU34	ITPR1_BOVIN	-2.92576	4.41478	8.629	0.200558	0.733869	3.98676	6.69816e-05	0.0204893	2.771	1.124	0.928	1.12	0.15	0	0	0
TR117119|c0_g1			-2.92619	7.76919	14.7238	0.814567	0.689159	4.24603	2.17595e-05	0.0103799	1.291	1.485	0.259	1.17	0	0.17	0.08	0
TR40820|c4_g1			-2.93912	5.56335	10.6366	0.490138	0.696208	4.22161	2.42566e-05	0.0111316	3.021	3.382	1.507	2.379	0	0	0.25	0.24
TR148041|c0_g1			-2.94324	4.23603	8.47206	0	0.764647	3.84915	0.000118527	0.030107	2.191	0.833	0.1	0.6	0	0	0	0
TR70290|c2_g1			-2.94747	15.0977	28.1991	1.99627	0.621292	4.74409	2.09446e-06	0.00235236	2.251	1.746	0.369	2.319	0.259	0	0.19	0.06
TR16551|c8_g12			-2.95083	4.60586	9.21172	0	0.765774	3.8534	0.000116491	0.0297151	0	1.124	2.525	1.41	0	0	0	0
TR962|c0_g1			-2.98256	6.27812	12.0661	0.490138	0.706045	4.22432	2.39667e-05	0.0111316	2.671	1.927	0.569	0.97	0	0	0.13	0.13
TR33355|c14_g1			-2.98666	8.14274	15.3431	0.942366	0.644775	4.63209	3.61984e-06	0.00332409	1.411	1.526	0.818	0.61	0.06	0	0.15	0.07
TR33342|c3_g1			-2.9974	6.83477	13.1926	0.476937	0.715779	4.1876	2.8192e-05	0.012334	5.453	4.577	3.383	0.44	0	0	0	0.62
TR79458|c1_g1			-3.03385	22.8551	43.4499	2.26027	0.686098	4.42188	9.78437e-06	0.00639552	4.112	1.526	0.05	1.1	0.02	0.09	0.19	0.03
TR5809|c0_g1			-3.0438	16.6361	31.5962	1.67604	0.677237	4.49443	6.97551e-06	0.00514896	0.17	0.221	2.645	3.119	0.08	0.07	0.14	0.04
TR128323|c0_g2			-3.04386	4.94238	9.88477	0	0.763463	3.98692	6.69375e-05	0.0204893	1.441	1.114	2.246	0	0	0	0	0
TR15153|c2_g1			-3.05227	3.67992	7.35984	0	0.757027	4.03192	5.53239e-05	0.0185028	1.851	1.606	0.619	1.939	0	0	0	0
TR36542|c4_g1			-3.05819	3.49486	6.98972	0	0.755675	4.04696	5.18861e-05	0.0177467	1.731	0.974	0.938	0.66	0	0	0	0
TR53321|c12_g5			-3.0591	8.5354	16.3669	0.703897	0.692413	4.41803	9.96068e-06	0.00640634	3.962	2.047	0.469	1.779	0.12	0	0.26	0
TR52312|c4_g4			-3.07312	8.25487	15.9766	0.533118	0.720426	4.26569	1.99282e-05	0.00975385	2.071	1.817	0.08	1.949	0	0.11	0.1	0
TR62489|c0_g1	Q9H4B4	PLK3_HUMAN	-3.08792	4.19725	8.39449	0	0.758688	4.07008	4.69968e-05	0.0164489	1.02	0.13	2.365	2.359	0	0	0	0
TR74573|c3_g1	Q8CBY8	DCTN4_MOUSE	-3.10025	14.2395	27.4724	1.00668	0.715099	4.33541	1.45488e-05	0.00765592	5.653	2.539	0.19	2.659	0	0	0.45	0
TR18242|c1_g1			-3.11392	10.7611	20.7373	0.784788	0.708358	4.39597	1.10281e-05	0.00680219	4.622	3.483	0.21	1.43	0	0.14	0.25	0
TR38103|c0_g2			-3.12201	3.81146	7.62292	0	0.75408	4.14016	3.47058e-05	0.0138915	0.44	0.622	0.19	0.43	0	0	0	0
TR238308|c0_g1			-3.13085	9.42454	18.1154	0.733676	0.693216	4.51641	6.28969e-06	0.00489005	4.062	4.015	0.299	3.689	0.14	0.2	0.18	0
TR25607|c0_g1			-3.14186	8.91513	17.3269	0.503339	0.721935	4.35199	1.34906e-05	0.00765592	2.251	1.435	0.17	0.48	0	0	0.13	0
TR64834|c0_g2			-3.15605	6.51528	12.5536	0.476937	0.686303	4.59863	4.25281e-06	0.00362745	2.101	2.158	1.277	1.739	0	0	0	0.29
TR53279|c10_g6	P14778	IL1R1_HUMAN	-3.15999	11.3959	21.7553	1.03646	0.673102	4.69467	2.67041e-06	0.00279095	5.242	3.282	0.579	3.329	0	0.19	0.51	0
TR2206|c7_g3			-3.16224	21.0162	39.2953	2.73721	0.580672	5.44583	5.15638e-08	0.000129339	6.063	5.179	1.058	3.249	0.09	0.23	0.52	0.3
TR68779|c7_g4	Q5FWF5	ESCO1_HUMAN	-3.1641	21.4331	40.6489	2.21729	0.650078	4.86726	1.13155e-06	0.00163748	5.743	4.275	0.269	1.889	0.07	0.09	0.41	0.16
TR36216|c1_g1			-3.19219	6.34408	12.6882	0	0.761409	4.19247	2.75933e-05	0.0121427	1.211	0.682	0	0.84	0	0	0	0
TR7042|c0_g1			-3.20811	8.23021	15.7778	0.682565	0.661654	4.84862	1.24322e-06	0.00164126	2.661	1.766	0.908	1.979	0.2	0.13	0	0
TR25541|c0_g2			-3.20874	8.14091	16.0004	0.281449	0.741219	4.32901	1.49783e-05	0.00782718	0.25	1.395	6.297	0.57	0	0.16	0	0
TR55672|c0_g2			-3.21488	6.94826	13.6581	0.238469	0.7336	4.38233	1.17417e-05	0.00701238	1.611	2.65	0.18	1.01	0	0	0	0.1
TR6663|c0_g4			-3.26932	5.99004	11.9801	0	0.757435	4.3163	1.58665e-05	0.00817777	0.92	0	1.028	0.89	0	0	0	0
TR79026|c0_g1			-3.26954	3.9821	7.9642	0	0.746678	4.37878	1.19344e-05	0.00707135	1.761	1.505	1.786	2.539	0	0	0	0
TR40773|c1_g6	Q1LZH1	MARC2_BOVIN	-3.298	7.24633	14.4927	0	0.759381	4.34301	1.40542e-05	0.00765592	1.971	2.088	0	1.06	0	0	0	0
TR39145|c0_g1			-3.31299	4.9775	9.95499	0	0.750552	4.41407	1.01447e-05	0.00641504	3.402	1.475	0.459	1.489	0	0	0	0
TR23|c4_g1	Q99551	MTEF1_HUMAN	-3.32017	7.51878	15.0376	0	0.759212	4.37318	1.22451e-05	0.00719875	1.371	0	0.419	1.829	0	0	0	0
TR77635|c5_g2	O15075	DCLK1_HUMAN	-3.32985	4.4325	8.865	0	0.746476	4.46076	8.16706e-06	0.00574366	0.81	1.526	1.756	0.57	0	0	0	0
TR62518|c1_g2			-3.35737	7.93747	15.8749	0	0.758544	4.42607	9.59657e-06	0.00639552	0	1.776	0.569	0.69	0	0	0	0
TR82683|c6_g1			-3.44139	7.53666	15.0733	0	0.754365	4.56197	5.06762e-06	0.00410041	0.08	0.472	3.573	0.7	0	0	0	0
TR11745|c9_g3			-3.44931	8.2975	16.595	0	0.755578	4.56513	4.99183e-06	0.00408299	1.981	0	1.307	4.388	0	0	0	0
TR6962|c0_g2			-3.48844	7.80731	15.6146	0	0.752785	4.63405	3.58583e-06	0.00332409	3.011	0	7.116	3.819	0	0	0	0
TR43423|c0_g1			-3.49037	15.1802	29.1664	1.19404	0.632857	5.51525	3.48286e-08	9.36019e-05	4.082	3.764	0.808	1.889	0.07	0	0.29	0.06
TR77598|c3_g2			-3.51677	5.19894	10.3979	0	0.738912	4.75938	1.94186e-06	0.00224808	0.8	1.656	0.679	0.82	0	0	0	0
TR14172|c0_g2	Q6ZMD2	SPNS3_HUMAN	-3.53597	4.82927	9.65854	0	0.735234	4.80932	1.51448e-06	0.00188376	0.62	0.522	0.848	0.56	0	0	0	0
TR76339|c2_g4			-3.57541	5.40715	10.8143	0	0.736344	4.85563	1.20006e-06	0.00164126	1.111	0.783	0.439	0.56	0	0	0	0
TR17351|c0_g3	Q8BTW8	CK5P1_MOUSE	-3.57607	5.34838	10.6968	0	0.735897	4.85947	1.17699e-06	0.00164015	1.971	4.075	2.275	1.739	0	0	0	0
TR27167|c0_g1			-3.6544	12.179	23.7564	0.601675	0.659371	5.54225	2.98615e-08	8.32252e-05	2.011	2.248	0.758	2.889	0.21	0	0	0
TR18791|c0_g2			-3.7834	10.6128	21.2256	0	0.745076	5.07787	3.81686e-07	0.000652769	3.302	2.158	3.912	0	0	0	0	0
TR16538|c6_g4	Q5R4L5	XRN2_PONAB	-3.80518	19.4474	38.2932	0.601675	0.701287	5.42599	5.7635e-08	0.000138477	9.735	6.805	0.289	6.718	0.439	0	0	0
TR42156|c1_g9			-3.80613	11.2755	22.5511	0	0.745267	5.10707	3.27201e-07	0.000572601	1.411	1.214	0.798	0	0	0	0	0
TR26588|c0_g1			-3.92328	7.92866	15.8573	0	0.726362	5.40128	6.61686e-08	0.000146447	2.541	1.837	0.469	1.889	0	0	0	0
TR16562|c2_g6	Q8IY21	DDX60_HUMAN	-4.08955	9.9319	19.8638	0	0.723743	5.65055	1.59931e-08	5.27141e-05	0.98	1.857	1.158	5.508	0	0	0	0
TR7325|c6_g3			-4.38562	12.2545	24.5091	0	0.71126	6.16598	7.00462e-10	3.76498e-06	2.991	0.442	2.445	4.129	0	0	0	0
