# Supplementary material for: Blubber transcriptome response to acute stress axis activation involves transient changes in adipogenesis and lipolysis in a fasting-adapted marine mammal
Source: Sci Rep. 2017 Feb 10;7:42110. doi: 10.1038/srep42110 (PMC5301240; doi:10.1038/srep42110)
Supplement: Supplementary Dataset 2 [file srep42110-s2.xls]

## Sheet: Sheet1
Transcript ID	UniProt Accession	UniProt ID	log2(Fold Change)	baseMean	base mean (acute)	baseMean(recovery)	lfcSE	stat	pvalue	padj	SB3_acute.abundance.tsv.genes	SB4_acute.abundance.tsv.genes	SB3_recovery.abundance.tsv.genes	SB4_recovery.abundance.tsv.genes
TR24481|c5_g2			3.734	37.5093	0	75.0185	0.526394	7.09354	1.30727e-12	9.36583e-09	0	0	2.962	2.471
TR11718|c1_g1			3.56925	191.122	21.0671	361.177	0.359816	9.91964	3.42003e-23	1.22512e-18	3.522	3.483	50.752	67.804
TR78533|c0_g1	Q9GLP1	FA5_PIG	3.21045	28.141	0	56.282	0.538699	5.95964	2.52796e-09	9.05566e-06	0	0	1.401	2.601
TR9253|c0_g2	Q96JM2	ZN462_HUMAN	2.92521	22.4822	0	44.9645	0.54296	5.38752	7.14347e-08	0.000127947	0	0	3.583	4.592
TR8826|c0_g1			2.79332	20.5675	0	41.1351	0.544513	5.12995	2.8982e-07	0.000451389	0	0	3.773	4.502
TR53278|c4_g1			2.66448	18.9552	0	37.9104	0.545639	4.88322	1.04366e-06	0.00113291	0	0	6.045	4.522
TR53275|c1_g2	Q076A7	MYH2_CANLF	2.59968	72.7528	0.939625	144.566	0.54639	4.75792	1.95603e-06	0.00189375	0.13	0.761	48.3	0.92
TR24495|c0_g1			2.54812	17.6064	0	35.2128	0.546245	4.6648	3.0892e-06	0.00257352	0	0	1.261	0.89
TR53842|c0_g2			2.47109	18.06	0	36.1199	0.546421	4.52233	6.1163e-06	0.00438196	0	0	1.932	0.68
TR18162|c22_g4			2.40928	15.8893	0	31.7787	0.546402	4.40936	1.03675e-05	0.00671837	0	0	3.193	2.871
TR33314|c2_g1			2.36555	15.4223	0	30.8446	0.546317	4.32999	1.49118e-05	0.00920981	0	0	2.382	2.521
TR204128|c0_g2			2.26174	14.8429	0	29.6858	0.545763	4.14419	3.41022e-05	0.0174515	0	0	4.814	2.391
TR68779|c2_g2	Q9TTY2	FER_CANLF	2.24805	15.2441	0	30.4882	0.545591	4.12039	3.78233e-05	s	0	0	2.902	1.131
TR79406|c0_g1	O43570	CAH12_HUMAN	2.20884	13.8564	0	27.7128	0.545407	4.0499	5.12403e-05	0.0223845	0	0	1.071	1.191
TR5809|c0_g1			2.19218	24.707	1.3414	48.0726	0.546174	4.01371	5.97727e-05	0.0254902	0.08	0.07	0.44	4.242
TR32937|c0_g2	Q96A29	FUCT1_HUMAN	2.17241	14.4687	0	28.9375	0.544881	3.98693	6.69329e-05	0.0271263	0	0	0.661	1.711
TR68602|c4_g2	Q92729	PTPRU_HUMAN	2.17225	14.2441	0	28.4882	0.544904	3.98649	6.70588e-05	0.0271263	0	0	4.374	1.881
TR56744|c0_g1			2.10692	34.3247	3.62242	65.027	0.543114	3.87934	0.000104742	0.0382863	0.279	0.23	8.637	0.63
TR26629|c1_g2			2.08482	14.3175	0	28.6351	0.543571	3.83541	0.000125355	0.0435966	0	0	0.58	2.181
TR16668|c0_g1			2.07051	12.6258	0	25.2517	0.543704	3.80815	0.000140008	0.0471916	0	0	1.071	0.76
TR43314|c0_g2			2.06697	12.5405	0	25.0811	0.54367	3.80189	0.000143596	0.0471916	0	0	1.411	1.631
TR6963|c0_g1	Q5EBI0	S2610_MOUSE	1.98879	495.38	175.716	815.045	0.330667	6.01446	1.80484e-09	7.18365e-06	6.665	10.13	23.129	48.474
TR43869|c0_g1	Q9H306	MMP27_HUMAN	1.93316	69.7745	20.419	119.13	0.466967	4.13982	3.47571e-05	0.0175362	0.748	2.983	6.766	10.975
TR53349|c0_g2	Q86VF5	MOGT3_HUMAN	1.89509	84.2968	24.4044	144.189	0.474743	3.99181	6.557e-05	0.0271263	4.669	2.112	31.456	8.734
TR31|c17_g1			1.87716	91.7068	29.407	154.007	0.448741	4.18317	2.87473e-05	0.0151439	3.452	6.767	38.562	14.747
TR181290|c0_g1			1.83108	65.7426	21.3198	110.165	0.451067	4.05944	4.91911e-05	0.0217546	1.985	0.871	8.287	6.433
TR26665|c0_g2			1.82343	82.8942	28.7007	137.088	0.424574	4.29473	1.7491e-05	0.0102715	1.586	0.891	6.976	4.792
TR80725|c0_g1	P20717	PADI2_RAT	1.65809	71.7456	27.787	115.704	0.432983	3.82946	0.000128424	0.0438132	1.347	2.062	8.307	5.093
TR5345|c0_g2	Q9XSD4	PTAFR_PIG	1.6569	71.9881	28.4544	115.522	0.419852	3.9464	7.93346e-05	0.0308905	1.736	2.032	7.666	7.104
TR69848|c0_g1	P41134	ID1_HUMAN	1.64177	220.275	96.8528	343.697	0.3259	5.03766	4.71246e-07	0.000675238	17.33	12.172	53.194	50.945
TR31|c2_g1			1.61192	130.511	53.578	207.444	0.417445	3.86138	0.000112747	0.0399885	4.18	8.368	33.698	14.777
TR2981|c0_g1	B3DLD3	SOX18_XENTR	1.448	274.01	132.351	415.669	0.353892	4.09165	4.28313e-05	0.0198863	9.309	4.334	18.395	24.082
TR40820|c3_g2	O97788	FABP4_PIG	1.42419	947.425	472.295	1422.55	0.333727	4.26753	1.97646e-05	0.0114195	35.408	23.393	123.193	53.867
TR52281|c2_g2	Q8IVF2	AHNK2_HUMAN	1.41303	627.283	313.076	941.491	0.344734	4.09892	4.15087e-05	0.0195648	33.114	97.805	200.577	250.655
TR80694|c1_g1	Q52KG5	KI26A_MOUSE	1.40185	170.843	84.2294	257.458	0.362551	3.86662	0.000110353	0.0395305	3.352	1.401	5.144	8.834
TR82604|c0_g2	P16118	F261_HUMAN	1.38637	366.759	184.931	548.587	0.353899	3.91742	8.95006e-05	0.0338139	2.524	5.545	13.862	7.744
TR80962|c6_g1	D3INW7	UT1_CAPHI	1.37477	347.653	181.484	513.822	0.305746	4.49645	6.90964e-06	0.00485328	6.784	8.178	19.146	23.902
TR52281|c1_g1	Q8IVF2	AHNK2_HUMAN	1.25198	758.463	421.101	1095.82	0.318776	3.92746	8.58467e-05	0.0330667	9.069	17.797	28.454	40.84
TR73272|c0_g5	Q9BYB0	SHAN3_HUMAN	1.24802	929.257	531.607	1326.91	0.248562	5.02098	5.14096e-07	0.000682072	13.998	17.307	35.279	35.688
TR43599|c4_g1			1.15631	896.148	536.182	1256.11	0.257941	4.48285	7.36535e-06	0.00507388	11.204	13.143	31.596	25.173
TR53228|c2_g1	Q8NHX9	TPC2_HUMAN	1.0615	993.907	623.341	1364.47	0.262384	4.04561	5.21875e-05	0.0225236	35.438	39.358	75.273	75.498
TR33056|c1_g1			-1.02527	2311.28	3142.3	1480.26	0.251695	-4.07347	4.63182e-05	0.0209697	149.815	108.445	58.979	62.111
TR7031|c0_g1	P62070	RRAS2_HUMAN	-1.06576	1131.43	1554.17	708.697	0.258591	-4.1214	3.76572e-05	0.0185603	81.961	61.009	34.339	30.275
TR53890|c2_g2			-1.09403	760.571	1050.96	470.18	0.253085	-4.32275	1.54093e-05	0.00935579	46.383	51.27	22.509	20.95
TR17554|c0_g1	O95257	GA45G_HUMAN	-1.14675	326.042	458.148	193.936	0.287745	-3.9853	6.73954e-05	0.0271263	61.758	64.472	27.603	25.503
TR7092|c12_g4			-1.15023	1856.19	2591.05	1121.32	0.233941	-4.91677	8.79837e-07	0.00101669	64.94	57.315	27.773	26.053
TR16530|c15_g1	Q9BEG2	I12R2_BOVIN	-1.24709	824.127	1183.95	464.305	0.290296	-4.29594	1.73957e-05	0.0102715	21.8	15.125	8.697	5.753
TR63022|c0_g1	P49716	CEBPD_HUMAN	-1.29984	601.865	871.823	331.907	0.272008	-4.77866	1.7647e-06	0.00180615	49.915	66.424	22.699	21.341
TR78760|c2_g1	Q7YQC6	HSP71_CANLF	-1.30263	25692.5	37472.6	13912.5	0.310617	-4.19367	2.74474e-05	0.0148973	1413.26	3360.75	928.844	831.035
TR65698|c4_g2			-1.32406	284.97	420.694	149.247	0.34813	-3.80335	0.000142751	0.0471916	29.322	15.265	9.288	6.513
TR2316|c0_g1			-1.33164	1374.14	2012.75	735.533	0.30094	-4.42493	9.64732e-06	0.00652049	194.362	391.469	102.766	109.775
TR60483|c11_g1			-1.33329	345.882	505.816	185.947	0.288884	-4.61533	3.92479e-06	0.00305638	27.327	30.049	11.45	9.545
TR40967|c1_g1	Q60GI5	GA45A_FELCA	-1.34298	1215.06	1778.16	651.959	0.282149	-4.75982	1.93768e-06	0.00189375	188.635	159.544	79.666	47.074
TR78008|c0_g1			-1.35487	680.632	996.56	364.704	0.271816	-4.98452	6.21165e-07	0.000767289	54.494	57.666	17.174	23.572
TR28973|c2_g2	Q0IIM3	HS105_BOVIN	-1.38357	3844	5686.29	2001.71	0.298746	-4.63127	3.63423e-06	0.00295876	80.365	171.516	41.845	58.059
TR60483|c6_g1			-1.39004	168.169	251.82	84.5185	0.350489	-3.96601	7.30867e-05	0.0290599	45.505	36.335	16.304	11.106
TR26649|c12_g1			-1.40357	1895.05	2796.78	993.322	0.259139	-5.41627	6.08539e-08	0.000114732	130.789	182.296	59.87	50.365
TR16568|c0_g2	O15534	PER1_HUMAN	-1.58152	392.653	603.933	181.373	0.312481	-5.06116	4.16706e-07	0.000621968	19.884	17.907	5.014	6.453
TR28973|c2_g3	Q0IIM3	HS105_BOVIN	-1.71291	627.855	987.986	267.724	0.314298	-5.44996	5.03801e-08	0.000100262	58.755	82.78	13.491	24.522
TR16531|c16_g1	Q08E62	DDIT4_BOVIN	-1.75989	816.298	1284.86	347.733	0.271588	-6.48	9.17223e-11	4.69382e-07	115.414	102.91	34.919	24.352
TR24192|c2_g1			-1.7791	77.0591	126.603	27.5152	0.426401	-4.17235	3.01469e-05	0.0156511	25.322	41.46	7.736	6.793
TR43635|c3_g21			-1.80221	77.3524	129.597	25.1081	0.463333	-3.88967	0.000100381	0.0370704	10.426	23.923	1.902	4.712
TR59269|c0_g1			-1.89769	206.164	341.26	71.0692	0.400241	-4.74138	2.12273e-06	0.00190101	21.56	9.739	4.524	2.001
TR68790|c6_g1			-1.91019	55.5282	95.6342	15.4223	0.481931	-3.96362	7.38219e-05	0.0290599	8.919	24.674	2.632	2.741
TR65684|c5_g1			-1.91773	90.1004	151.461	28.7398	0.43501	-4.40848	1.041e-05	0.00671837	2.544	4.785	0.611	1.091
TR4477|c0_g1	P42929	HSPB1_CANLF	-1.96693	137.619	234.115	41.1233	0.447708	-4.39334	1.11621e-05	0.00701489	29.422	74.262	2.942	10.135
TR7334|c1_g20			-1.9741	46.7646	81.0411	12.4882	0.48005	-4.11228	3.91773e-05	0.0189401	5.118	4.494	0.48	0.99
TR31853|c1_g1			-2.01101	68.8371	120.752	16.9223	0.491795	-4.08912	4.3301e-05	0.0198863	6.715	1.602	0.58	0.67
TR32163|c0_g1	O00370	LORF2_HUMAN	-2.02163	85.6395	145.83	25.4493	0.430243	-4.6988	2.61697e-06	0.00228647	9.259	18.538	2.482	2.311
TR217762|c0_g1			-2.0564	23.7259	43.7541	3.69763	0.531752	-3.86722	0.000110083	0.0395305	3.412	4.064	0.35	0.29
TR63724|c0_g1	Q1LZA4	PIGW_BOVIN	-2.0856	13.2811	26.5623	0	0.544496	-3.83034	0.000127969	0.0438132	2.125	1.632	0	0
TR43636|c8_g1	O00370	LORF2_HUMAN	-2.09078	93.4405	159.905	26.9763	0.422141	-4.9528	7.31515e-07	0.000873478	8.58	14.504	1.481	2.441
TR18179|c10_g1			-2.10088	15.2489	29.9319	0.565877	0.546379	-3.84509	0.000120508	0.0423219	1.756	2.232	0	0.07
TR33049|c1_g1			-2.12567	149.914	253.77	46.0574	0.375579	-5.65971	1.51625e-08	3.86874e-05	5.318	5.525	0.621	1.321
TR53116|c0_g1	Q9NSE2	CISH_HUMAN	-2.12614	103.824	182.132	25.5152	0.469881	-4.52485	6.04396e-06	0.00438196	15.584	3.523	1.341	1.481
TR30|c2_g2			-2.18226	14.7715	29.5431	0	0.545465	-4.00073	6.31463e-05	0.0266121	1.008	2.102	0	0
TR61040|c0_g1			-2.18835	61.1591	107.791	14.527	0.460907	-4.74791	2.05531e-06	0.00189782	16.422	22.942	3.653	1.641
TR8746|c0_g1			-2.19982	22.5838	42.97	2.19763	0.540376	-4.0709	4.68309e-05	0.0209697	2.245	4.474	0.08	0.26
TR204128|c0_g1			-2.21414	30.9518	57.2719	4.63175	0.523029	-4.23329	2.30297e-05	0.0128902	8.66	5.285	0.821	0.34
TR68766|c9_g5	Q12778	FOXO1_HUMAN	-2.21725	55.5684	98.5439	12.5929	0.4671	-4.74684	2.06618e-06	0.00189782	3.961	6.446	0.821	0.54
TR59547|c0_g1			-2.22296	45.3236	82.3178	8.32939	0.504467	-4.40656	1.05027e-05	0.00671837	3.352	1.241	0.31	0.16
TR9358|c8_g2	P06730	IF4E_HUMAN	-2.24251	17.4673	34.9345	0	0.545691	-4.10948	3.96546e-05	0.0189401	3.103	14.144	0.03	0
TR77654|c11_g1			-2.26736	64.1502	114.142	14.1588	0.463417	-4.8927	9.94636e-07	0.00111343	7.652	15.685	1.741	1.141
TR15104|c10_g3			-2.28648	20.8817	40.1317	1.63175	0.54104	-4.22609	2.3779e-05	0.0131048	5.737	7.107	0.16	0.36
TR16609|c4_g1			-2.28838	15.5589	31.1178	0	0.546183	-4.18976	2.79245e-05	0.01493	5.038	3.183	0	0
TR59750|c0_g2			-2.31593	15.5654	31.1308	0	0.546306	-4.23925	2.24271e-05	0.0127521	9.259	8.959	0	0
TR68847|c5_g1			-2.31699	419.413	715.735	123.091	0.310212	-7.46905	8.07737e-14	7.23368e-10	24.813	23.353	3.043	5.173
TR77654|c10_g1			-2.32132	127.563	222.743	32.3834	0.400585	-5.79482	6.83944e-09	2.13463e-05	10.885	18.768	2.732	1.561
TR72556|c0_g1			-2.44438	25.0517	48.0375	2.06588	0.534022	-4.57731	4.71002e-06	0.00358984	1.636	1.541	0.1	0.04
TR83240|c3_g4			-2.47255	18.1704	36.3409	0	0.546357	-4.52552	6.02482e-06	0.00438196	4.979	2.412	0	0
TR24495|c0_g2			-2.52109	18.1218	36.2436	0	0.546158	-4.61604	3.91124e-06	0.00305638	0.928	1.281	0	0
TR53072|c0_g2	E9Q1U1	CC171_MOUSE	-2.55883	18.5139	37.0277	0	0.545978	-4.68669	2.77665e-06	0.00236822	0.838	0.651	0	0
TR1250|c3_g1	Q6UVJ0	SAS6_HUMAN	-2.61842	25.7359	51.4719	0	0.546152	-4.7943	1.63247e-06	0.00171995	0.379	2.552	0	0
TR53867|c4_g1	Q96JB3	HIC2_HUMAN	-2.72609	20.8597	41.7194	0	0.544709	-5.00468	5.59553e-07	0.000715868	1.337	0.961	0	0
TR38924|c0_g3			-2.74029	25.6648	51.3296	0	0.54529	-5.02538	5.02443e-07	0.000682072	11.783	2.532	0	0
TR73256|c2_g2			-2.81204	50.1622	94.4292	5.89526	0.486061	-5.78536	7.23564e-09	2.13463e-05	9.448	6.066	0.4	0.54
TR24481|c5_g1			-2.85383	22.9366	45.8732	0	0.543292	-5.25286	1.49759e-07	0.000243849	2.045	1.311	0	0
TR9253|c0_g1	Q96JM2	ZN462_HUMAN	-2.90555	23.2152	46.4305	0	0.542422	-5.35662	8.4793e-08	0.000144641	4.17	4.184	0	0
TR83217|c0_g1			-2.9118	291.094	527.356	54.8327	0.335852	-8.66989	4.32542e-18	7.74726e-14	13.2	21.381	2.012	1.571
TR33057|c0_g1			-2.9742	30.9547	60.7776	1.13175	0.530307	-5.60846	2.04134e-08	4.46979e-05	2.853	2.372	0	0.12
TR60509|c7_g5			-3.03255	28.2212	56.4424	0	0.541352	-5.60181	2.12122e-08	4.46979e-05	2.893	1.061	0	0
TR7339|c1_g2	P11369	LORF2_MOUSE	-3.05108	25.8397	51.6794	0	0.540173	-5.64835	1.61999e-08	3.86874e-05	1.277	1.722	0	0
TR8826|c0_g2			-3.11325	27.3204	54.6408	0	0.539196	-5.77388	7.74669e-09	2.13463e-05	4.27	6.767	0	0.04
TR53098|c0_g1	O94907	DKK1_HUMAN	-3.20966	175.749	328.719	22.7787	0.401913	-7.98595	1.39448e-15	1.66511e-11	16.821	34.003	1.181	2.401
TR64711|c0_g2	P30992	C5AR1_CANLF	-3.26375	29.7149	59.4297	0	0.536137	-6.08752	1.14671e-09	5.1347e-06	5.208	3.884	0	0
TR53911|c0_g2			-3.60028	36.9111	73.8221	0	0.52822	-6.81586	9.36984e-12	5.5941e-08	3.841	4.835	0	0
