# Supplementary material for: Blubber transcriptome response to acute stress axis activation involves transient changes in adipogenesis and lipolysis in a fasting-adapted marine mammal
Source: Sci Rep. 2017 Feb 10;7:42110. doi: 10.1038/srep42110 (PMC5301240; doi:10.1038/srep42110)
Supplement: Supplementary Dataset 3 [file srep42110-s3.xls]

## Sheet: Sheet1
Transcipt ID	UniProt Accession	UniProt ID	log2(Fold Change)	baseMean	baseMean (baseline)	baseMean (recovery)	lfcSE	stat	pvalue	padj	SB3_baseline.abundance.tsv.genes	SB4_baseline.abundance.tsv.genes	SB3_recovery.abundance.tsv.genes	SB4_recovery.abundance.tsv.genes
TR64641|c1_g1			5.15771	182.027	5.98376	358.069	0.423904	12.1672	4.64951e-34	4.18268e-29	0.22	0.15	11.595	11.804
TR60442|c0_g1			4.31313	37.6767	0	75.3533	0.628836	6.8589	6.93937e-12	5.50821e-08	0	0	7.159	13.769
TR38897|c0_g2			4.05405	31.0796	0	62.1592	0.637603	6.35827	2.04038e-10	1.41194e-06	0	0	8.13	4.909
TR70386|c9_g2			3.85826	30.5274	0	61.0548	0.647055	5.96281	2.47939e-09	1.31203e-05	0	0	1.672	5.288
TR78760|c2_g1	Q7YQC6	HSP71_CANLF	3.78476	6891.02	872.257	12909.8	0.21701	17.4405	4.06532e-68	1.09714e-62	46.15	62.605	929.269	828.763
TR17407|c0_g2			3.76888	25.6565	0	51.313	0.647227	5.82312	5.77601e-09	2.59804e-05	0	0	1.682	2.375
TR9150|c0_g1			3.72324	24.5733	0	49.1466	0.64844	5.74184	9.36544e-09	3.71697e-05	0	0	3.735	3.382
TR7079|c6_g2			3.72268	85.7033	6.5583	164.848	0.523573	7.11014	1.15928e-12	1.11737e-08	5.875	7.211	274.694	88.033
TR70287|c3_g8	O15119	TBX3_HUMAN	3.69903	29.4076	0	58.8153	0.653413	5.66109	1.50418e-08	5.41262e-05	0.01	0	7.41	1.606
TR38688|c0_g2	Q9Y651	SOX21_HUMAN	3.66955	24.2029	0	48.4057	0.65061	5.64017	1.69883e-08	5.986e-05	0	0	3.254	4.939
TR2316|c0_g1			3.59781	366.102	49.7854	682.419	0.285966	12.5812	2.67828e-36	3.61406e-31	6.946	7.291	102.813	109.475
TR73248|c2_g2	Q5E9D6	HDHD3_BOVIN	3.54119	23.7469	0	47.4939	0.65591	5.39889	6.70536e-08	0.00018656	0	0	4.406	1.636
TR69134|c0_g2	Q9Y496	KIF3A_HUMAN	3.33149	20.1338	0	40.2676	0.661152	5.03892	4.68164e-07	0.000987092	0	0	2.113	4.37
TR60481|c3_g1			3.14586	20.3872	0.478674	40.2957	0.654155	4.80904	1.51654e-06	0.00265768	0.06	0	2.673	1.576
TR28973|c2_g2	Q0IIM3	HS105_BOVIN	3.12434	1026.06	195.362	1856.76	0.259857	12.0233	2.68026e-33	1.80837e-28	4.554	5.69	41.864	57.9
TR72584|c0_g2	Q5SYE7	NHSL1_HUMAN	3.11826	19.47	0	38.9399	0.66746	4.67183	2.98533e-06	0.00473928	0	0	2.043	0.449
TR78804|c11_g3			3.08931	171.438	30.2537	312.623	0.366278	8.43431	3.33151e-17	8.17367e-13	1.691	0.98	13.167	16.423
TR7385|c0_g1			3.05101	20.0006	0.526608	39.4745	0.657581	4.63975	3.48837e-06	0.00534908	0	0.09	4.496	1.956
TR24237|c0_g2			3.04348	16.0246	0	32.0492	0.667491	4.55958	5.12569e-06	0.00747738	0	0	3.184	3.223
TR53842|c0_g2			3.0007	16.7707	0	33.5413	0.669066	4.48491	7.29459e-06	0.00969781	0	0	1.932	0.678
TR72488|c0_g2	Q862A9	GPBAR_BOVIN	2.94437	16.4789	0	32.9578	0.670221	4.39314	1.11726e-05	0.0138706	0	0	4.546	1.377
TR18162|c22_g4			2.9118	14.744	0	29.4879	0.67006	4.34559	1.38905e-05	0.0162989	0	0	3.194	2.864
TR78804|c11_g2			2.90886	17.4201	0.526608	34.3135	0.660541	4.40376	1.06391e-05	0.0134801	0	0.25	9.973	8.371
TR38|c3_g1			2.86683	28.7206	3.06378	54.3775	0.605359	4.73575	2.18251e-06	0.00370449	0.04	0.08	1.212	0.978
TR24457|c6_g2	P17032	ZN37A_HUMAN	2.86225	14.2792	0	28.5585	0.670898	4.2663	1.98741e-05	0.021715	0	0	1.182	1.147
TR16547|c3_g1	Q2HJ17	CCR5_BOVIN	2.86205	121.093	22.9777	219.208	0.433836	6.59707	4.19349e-11	2.97825e-07	2.322	1.84	13.578	29.185
TR78008|c0_g1			2.82159	189.54	40.7852	338.295	0.351993	8.01604	1.0921e-15	1.9649e-11	2.742	1.82	17.182	23.507
TR16601|c3_g2			2.81829	45.5043	7.13284	83.8759	0.53752	5.24314	1.57869e-07	0.000390876	0.42	0.86	8.161	8.431
TR78804|c15_g3			2.77281	39.5983	6.07963	73.1171	0.553875	5.0062	5.55156e-07	0.0011525	0.5	0.72	7.66	8.271
TR53365|c0_g2			2.76251	63.541	11.9675	115.114	0.479099	5.76605	8.11506e-09	3.42201e-05	0.56	0.41	4.786	5.178
TR40798|c1_g1			2.76238	34.8005	4.97848	64.6226	0.571709	4.83179	1.35311e-06	0.0024345	0.32	0.22	3.665	3.762
TR82627|c1_g1			2.73897	36.4044	5.45715	67.3516	0.565691	4.84181	1.28664e-06	0.00234619	0.26	0.15	2.824	2.584
TR70309|c2_g4	Q9UKK3	PARP4_HUMAN	2.73714	71.7523	13.8822	129.622	0.474335	5.77048	7.90467e-09	3.42201e-05	3.753	2.23	24.371	35.92
TR18238|c3_g1			2.66949	17.1894	1.00528	33.3736	0.658562	4.05352	5.04525e-05	0.0436413	0.15	0.15	7.089	3.692
TR26647|c5_g1			2.66798	16.8435	1.00528	32.6817	0.657849	4.05561	5.00035e-05	0.0435774	0.07	0.07	2.824	1.986
TR64641|c8_g1	Q08DG5	HXB4_BOVIN	2.66314	474.447	119.056	829.838	0.294701	9.03674	1.61406e-19	5.44503e-15	1.491	2.59	15.63	15.425
TR17390|c5_g2	Q2HJ17	CCR5_BOVIN	2.62197	303.175	75.6831	530.667	0.335203	7.82204	5.19737e-15	7.79257e-11	4.544	5.29	21.368	43.642
TR72575|c0_g1			2.57411	25.3317	3.49452	47.1688	0.610887	4.21373	2.51189e-05	0.0255814	0.25	0.19	3.384	3.043
TR164022|c0_g1			2.56895	27.8155	4.02113	51.61	0.605217	4.24467	2.18913e-05	0.0229883	0.13	0.13	1.332	2.305
TR82631|c6_g2			2.54826	32.344	4.97848	59.7096	0.598185	4.26	2.0443e-05	0.0218068	0.36	0.24	2.193	5.538
TR80728|c1_g1	Q0VCW3	BANP_BOVIN	2.52665	135.679	35.1369	236.221	0.366112	6.9013	5.15285e-12	4.34577e-08	2.152	2.03	13.537	16.493
TR43595|c4_g1			2.49188	862.987	246.869	1479.11	0.248735	10.0182	1.26751e-23	5.70122e-19	29.325	30.543	160.938	228.338
TR77640|c3_g2	P11369	LORF2_MOUSE	2.48782	48.4576	10.1008	86.8144	0.53092	4.68587	2.78775e-06	0.00445181	0.4	0.47	2.884	5.298
TR53349|c0_g2	Q86VF5	MOGT3_HUMAN	2.46744	75.0967	16.2763	133.917	0.524326	4.70592	2.52718e-06	0.00413353	1.631	2.8	31.471	8.71
TR26689|c3_g12	Q14151	SAFB2_HUMAN	2.45091	32.6398	5.88789	59.3917	0.582782	4.20554	2.60463e-05	0.0262289	1.782	0.67	9.462	11.754
TR70309|c3_g1			2.44298	102.127	26.7598	177.494	0.412113	5.92795	3.06731e-09	1.50509e-05	1.591	2.04	11.234	14.986
TR75113|c0_g1	Q9BEA2	ACSM1_BOVIN	2.43391	86.0408	21.0637	151.018	0.473218	5.14331	2.69935e-07	0.000633476	0.691	2.47	18.774	11.215
TR66674|c0_g2	Q9ULL5	PRR12_HUMAN	2.42658	32.175	5.88789	58.4622	0.584583	4.15096	3.31084e-05	0.0318253	0.661	0.2	4.426	5.238
TR44685|c1_g1			2.42159	28.4031	4.93054	51.8756	0.597341	4.05394	5.0362e-05	0.0436413	0.23	0.1	2.103	1.646
TR17410|c5_g2	Q15650	TRIP4_HUMAN	2.35589	45.1768	10.2446	80.109	0.54082	4.35614	1.32375e-05	0.015669	0.24	0.58	2.994	4.081
TR52267|c0_g1	P08548	LIN1_NYCCO	2.35199	41.4467	9.43035	73.463	0.536949	4.38029	1.18523e-05	0.0144313	0.51	0.31	3.414	3.432
TR53349|c0_g5			2.30108	115.312	30.1578	200.465	0.488644	4.70911	2.48805e-06	0.00409435	4.214	2.46	37.258	9.638
TR204718|c0_g1	O00370	LORF2_HUMAN	2.28956	253.118	78.6038	427.632	0.327686	6.98707	2.80694e-12	2.44366e-08	4.043	4.6	19.846	31.13
TR37702|c4_g1	Q5T1N1	AKND1_HUMAN	2.23574	37.3238	9.09547	65.552	0.548493	4.07614	4.57892e-05	0.0405165	0.27	0.34	2.333	2.315
TR17|c4_g1	O00370	LORF2_HUMAN	2.2205	85.1659	25.6107	144.721	0.422005	5.26178	1.42671e-07	0.000367969	1.031	1.01	6.278	6.705
TR1228|c3_g1	P55031	LIPL_FELCA	2.2204	218.584	71.2785	365.889	0.315751	7.03214	2.03396e-12	1.89284e-08	2.782	2.01	14.058	12.422
TR2226|c1_g1			2.19903	43.5183	11.2498	75.7867	0.537192	4.09356	4.24791e-05	0.0382141	0.971	2.15	11.865	11.295
TR83176|c2_g1			2.1792	47.3219	12.9728	81.671	0.511303	4.26205	2.02558e-05	0.0217979	1.641	1.24	9.092	10.467
TR2232|c5_g5	Q9CXS4	CENPV_MOUSE	2.15177	72.2847	21.7327	122.837	0.460967	4.66796	3.04212e-06	0.0048012	1.681	0.8	8.03	7.194
TR53883|c2_g1			2.15163	75.9813	23.3605	128.602	0.4426	4.86133	1.16597e-06	0.00218522	2.292	1.46	11.204	11.065
TR80971|c1_g2	Q5EA36	RBM14_BOVIN	2.11624	532.115	189.761	874.47	0.266006	7.95562	1.78237e-15	3.00641e-11	3.243	4.81	14.519	17.71
TR2223|c1_g2	Q01638	ILRL1_HUMAN	2.10466	69.7886	22.0203	117.557	0.448979	4.68767	2.76336e-06	0.00443913	1.201	1.01	6.198	6.615
TR41227|c0_g1	P55031	LIPL_FELCA	2.07615	237.221	85.1134	389.329	0.302177	6.87063	6.39184e-12	5.22734e-08	5.595	4.87	24.311	27.399
TR225747|c0_g1			2.05763	47.253	14.1698	80.3362	0.512907	4.0117	6.02838e-05	0.049301	0.951	1.31	6.278	7.673
TR52290|c17_g2			2.01759	207.626	75.7796	339.473	0.338758	5.95585	2.58729e-09	1.31746e-05	3.433	4.37	15.45	22.5
TR4433|c0_g1			1.99044	122.646	44.0407	201.251	0.389265	5.11333	3.16527e-07	0.000723933	1.561	1.34	8.831	5.488
TR5112|c0_g1	P33705	CD4_CANLF	1.9485	107.973	37.8659	178.08	0.448485	4.34462	1.39519e-05	0.0163001	1.461	1.83	4.766	12.123
TR28973|c2_g3	Q0IIM3	HS105_BOVIN	1.94668	152.24	56.2006	248.28	0.389444	4.99862	5.77435e-07	0.0011896	3.303	4.6	13.497	24.455
TR17390|c5_g1	P32246	CCR1_HUMAN	1.93897	115.893	39.4943	192.291	0.482556	4.01812	5.86645e-05	0.0485654	1.691	4.36	8.461	24.016
TR3912|c0_g2			1.93447	77.1114	27.7172	126.506	0.432737	4.47031	7.81058e-06	0.0102825	0.991	1.14	5.357	5.119
TR73284|c3_g4			1.93386	87.6186	31.3548	143.882	0.434615	4.4496	8.60296e-06	0.0111623	1.782	1.2	5.717	8.98
TR52317|c1_g2	O14978	ZN263_HUMAN	1.93128	89.7775	32.3601	147.195	0.428467	4.50743	6.56189e-06	0.00917573	3.073	2.12	10.063	15.186
TR37030|c0_g1			1.9284	67.8532	23.4084	112.298	0.474016	4.06823	4.73718e-05	0.0416439	0.941	0.66	2.964	5.258
TR66551|c0_g1			1.90087	114.014	43.1785	184.849	0.389753	4.87713	1.07642e-06	0.00204579	10.129	3.33	13.217	8.301
TR34340|c2_g1			1.89084	120.515	46.5779	194.451	0.370432	5.10442	3.31803e-07	0.00073399	1.141	1	4.726	4.919
TR24443|c8_g2	D2KC46	PKHA8_CANLF	1.88217	162.156	63.9553	260.356	0.347277	5.41979	5.96692e-08	0.000171678	1.021	1.13	5.497	4.041
TR7422|c0_g3	Q6PJI9	WDR59_HUMAN	1.85188	81.348	31.0679	131.628	0.42194	4.38896	1.13892e-05	0.0140352	1.071	0.98	4.656	4.68
TR24461|c2_g1	Q8IVF2	AHNK2_HUMAN	1.85165	197.017	79.8487	314.185	0.329302	5.62297	1.87707e-08	6.49463e-05	3.173	4.32	12.386	15.844
TR82639|c6_g2			1.83628	193.532	79.4652	307.598	0.319551	5.74645	9.11381e-09	3.67371e-05	6.195	6.531	25.273	28.187
TR64641|c8_g11	Q08DG5	HXB4_BOVIN	1.80998	75.1137	28.9142	121.313	0.447646	4.04333	5.26964e-05	0.0448632	2.913	4.61	18.594	15.525
TR87|c3_g9	Q0V7N0	VAMP1_BOVIN	1.80302	729.188	315.419	1142.96	0.227625	7.921	2.35604e-15	3.74027e-11	14.182	14.241	50.765	56.144
TR18159|c4_g1			1.80121	80.2171	31.5945	128.84	0.423465	4.2535	2.1045e-05	0.022273	1.932	1.81	8.05	8.441
TR60490|c0_g1			1.78835	189.692	78.7962	300.589	0.355651	5.02839	4.9461e-07	0.00103477	1.201	2.01	5.818	7.543
TR60519|c2_g1	Q8WZ60	KLHL6_HUMAN	1.78118	100.745	39.8771	161.612	0.436566	4.07998	4.50399e-05	0.0401166	0.58	1.27	3.505	4.689
TR25629|c0_g1	A2Q0Z1	HSP7C_HORSE	1.76423	14810.5	6520.38	23100.7	0.241951	7.29166	3.06152e-13	3.17784e-09	334.858	382.383	1038.06	1714.49
TR34373|c19_g1	O00370	LORF2_HUMAN	1.76123	206.608	88.0807	325.136	0.331423	5.31414	1.0716e-07	0.000286339	2.822	1.9	10.904	7.862
TR6741|c0_g2			1.71758	133.734	56.3903	211.077	0.396592	4.33085	1.48536e-05	0.016986	2.512	1.31	6.098	9.199
TR61239|c0_g2			1.71587	181.772	79.4646	284.079	0.335445	5.11519	3.13418e-07	0.000722948	4.994	4.04	20.336	14.577
TR9174|c1_g1	A9YUB1	CHRD1_PIG	1.71558	590.405	263.579	917.232	0.285574	6.00748	1.88424e-09	1.08195e-05	4.434	7.601	18.604	28.257
TR73317|c2_g1	Q8NHV1	GIMA7_HUMAN	1.71456	230.618	102.395	358.841	0.30004	5.71445	1.1006e-08	4.18352e-05	3.263	3.16	11.725	12.811
TR54934|c0_g2	A4IFE4	RGF1B_BOVIN	1.71446	276.211	122.071	430.351	0.312669	5.48331	4.17441e-08	0.000129247	5.825	6.151	19.075	28.835
TR73238|c5_g1			1.67469	1966.59	918.725	3014.46	0.201848	8.2968	1.06951e-16	2.2203e-12	56.098	43.704	177.549	165.3
TR53393|c0_g1	A4D0S4	LAMB4_HUMAN	1.67076	103.063	44.9508	161.176	0.393112	4.25009	2.13682e-05	0.0225267	1.481	1.52	5.357	5.687
TR71429|c0_g1			1.6704	209.513	94.5917	324.434	0.322043	5.18687	2.13856e-07	0.000510754	2.832	2.43	11.465	8.082
TR70365|c2_g1			1.64981	244.772	112.638	376.907	0.300371	5.49256	3.96147e-08	0.000125779	5.505	3.85	16.672	16.463
TR68668|c2_g1			1.63266	133.696	60.6997	206.692	0.358668	4.55201	5.3136e-06	0.00770983	1.641	1.55	6.498	5.248
TR74572|c5_g1			1.63039	96.4201	42.7485	150.092	0.404088	4.03474	5.4663e-05	0.0461012	2.642	2.78	8.922	11.734
TR70348|c0_g2			1.61163	103.783	46.8648	160.7	0.390532	4.12676	3.67908e-05	0.0343764	3.293	2.4	11.044	9.978
TR42122|c2_g1			1.61045	112.007	50.9818	173.032	0.377842	4.26224	2.0239e-05	0.0217979	0.761	0.61	3.124	2.395
TR66554|c2_g1			1.59203	130.707	60.6039	200.811	0.36196	4.39836	1.09073e-05	0.0136914	1.842	1.63	5.617	6.805
TR1208|c0_g2			1.58582	153.744	71.9975	235.491	0.349561	4.53661	5.7166e-06	0.00820633	1.842	2.03	5.978	7.753
TR18152|c4_g1	A1YFD8	HXD4_SAGLB	1.58006	247.062	118.623	375.502	0.292004	5.4111	6.26388e-08	0.000176093	3.183	2.9	10.694	9.638
TR40802|c14_g1	Q9JHI2	ADAT1_MOUSE	1.57068	209.213	100.097	318.329	0.3176	4.94547	7.59588e-07	0.00154133	5.645	6.251	8.1	11.205
TR53922|c5_g1	O18971	PPARG_BOVIN	1.56634	120.529	56.2472	184.811	0.377465	4.14963	3.33019e-05	0.0318629	3.993	2.74	10.914	12.931
TR6994|c5_g2	Q8IWD4	CC117_HUMAN	1.54955	392.343	192.823	591.862	0.271803	5.70102	1.19096e-08	4.34345e-05	7.767	8.081	18.974	23.916
TR37615|c0_g1			1.54722	111.294	52.5616	170.026	0.377628	4.0972	4.18174e-05	0.0378713	4.154	3.59	12.917	14.148
TR43599|c4_g1	946601232	ref	1.54601	775.91	386.122	1165.7	0.230967	6.69362	2.17718e-11	1.67879e-07	9.238	8.141	31.611	25.104
TR18231|c9_g1			1.53039	227.568	111.873	343.264	0.303223	5.04705	4.48677e-07	0.000955921	4.304	3.38	13.517	11.913
TR33070|c4_g1			1.52965	129.149	61.8968	196.401	0.369175	4.14342	3.42164e-05	0.032401	1.802	1.94	5.517	7.354
TR4079|c8_g2	Q9NUG4	CCM2L_HUMAN	1.52588	153.563	74.1026	233.024	0.357452	4.26877	1.96552e-05	0.0216225	16.314	11.271	24.602	18.658
TR53876|c1_g1			1.52308	112.679	53.9976	171.361	0.37608	4.04988	5.12441e-05	0.0441844	3.003	2.47	9.082	9.648
TR80962|c6_g1	D3INW7	UT1_CAPHI	1.49566	318.354	160.08	476.629	0.294527	5.07819	3.81057e-07	0.000829349	6.055	7.001	19.155	23.837
TR65772|c0_g1	Q9NUV9	GIMA4_HUMAN	1.47777	591.201	297.422	884.979	0.321757	4.59279	4.37355e-06	0.00644988	15.694	19.912	35.646	79.911
TR66|c7_g1	Q12933	TRAF2_HUMAN	1.46392	367.454	188.562	546.346	0.281751	5.19579	2.03849e-07	0.000495626	11.25	7.511	18.173	29.823
TR73238|c5_g2			1.45972	183.97	93.4912	274.449	0.322931	4.52024	6.17707e-06	0.00872807	2.612	2.68	9.242	7.603
TR82639|c10_g1	Q5E9S2	NFYA_BOVIN	1.4517	232.467	118.721	346.213	0.323019	4.49415	6.98489e-06	0.00944948	4.674	7.281	20.316	22.919
TR80691|c0_g2	Q9HCU5	PREB_HUMAN	1.43682	232.37	119.534	345.207	0.324519	4.42753	9.53183e-06	0.0122497	6.686	11.181	27.115	34.074
TR71320|c0_g1	P43240	AGTR1_CANLF	1.40408	191.506	99.5695	283.442	0.339847	4.1315	3.60399e-05	0.0340084	6.055	4.14	12.917	18.349
TR33083|c13_g1			1.39226	290.886	153.136	428.636	0.326611	4.26275	2.01928e-05	0.0217979	10.299	7.671	35.205	19.187
TR9207|c3_g2	P31637	SC5A3_CANLF	1.39062	490.14	263.861	716.418	0.246596	5.63925	1.70788e-08	5.986e-05	3.673	2.89	8.551	9.638
TR70309|c2_g3			1.36344	705.811	385.307	1026.32	0.246977	5.52049	3.38062e-08	0.000109923	40.515	34.253	82.807	115.541
TR70374|c10_g2	Q2KJ36	DUS6_BOVIN	1.3525	634.833	349.551	920.115	0.236519	5.71834	1.07571e-08	4.1473e-05	14.813	14.261	45.128	37.107
TR73934|c1_g1	Q9HCL0	PCD18_HUMAN	1.30645	549.563	304.79	794.335	0.304873	4.28521	1.82564e-05	0.0203595	9.008	6.971	15.66	28.925
TR77613|c3_g1	A5D7P8	SOSB2_BOVIN	1.28442	387.285	218.148	556.423	0.292254	4.39489	1.1083e-05	0.0138475	7.677	10.701	19.886	25.243
TR26649|c12_g1			1.26768	646.933	372.099	921.768	0.237174	5.34496	9.04393e-08	0.000244077	20.428	21.942	59.897	50.227
TR68583|c5_g1			1.25266	241.231	138.058	344.403	0.293033	4.27481	1.91296e-05	0.0212456	14.643	12.261	35.656	36.917
TR52317|c1_g1	O14978	ZN263_HUMAN	1.23877	251.008	144.472	357.545	0.297921	4.15805	3.20979e-05	0.0312727	5.014	3.66	11.965	13.17
TR23933|c3_g1			1.23812	371.511	214.409	528.613	0.28991	4.27069	1.94867e-05	0.0215534	22.639	15.041	58.335	41.926
TR52281|c2_g2	Q8IVF2	AHNK2_HUMAN	1.23449	616.363	359.361	873.365	0.25029	4.93224	8.12938e-07	0.00162515	88.166	75.527	200.669	249.97
TR34379|c6_g1			1.22853	433.639	252.948	614.33	0.264339	4.64756	3.35886e-06	0.0052097	9.909	9.551	22.038	29.025
TR36497|c0_g1	Q8BK03	FA73B_MOUSE	1.21801	291.883	170.515	413.25	0.28355	4.29559	1.74229e-05	0.0195919	5.915	6.461	14.158	16.593
TR2936|c0_g1			1.19018	1023.57	611.167	1435.97	0.245803	4.842	1.28536e-06	0.00234619	16.214	19.752	38.74	52.882
TR65732|c2_g1	Q5JW98	FA26D_HUMAN	1.18941	303.911	180.423	427.399	0.275164	4.32254	1.54244e-05	0.0174904	2.722	2.17	6.158	6.116
TR53311|c8_g1	Q95JF4	DNAJ1_CHLAE	1.18218	993.125	595.796	1390.45	0.240538	4.91474	8.88994e-07	0.00175125	82.171	79.157	168.197	240.95
TR81013|c6_g4	Q8N2G6	ZCH24_HUMAN	1.18146	342.393	204.407	480.378	0.271151	4.35719	1.31744e-05	0.015663	4.874	4.88	13.858	11.005
TR42116|c9_g1	Q3SZU4	CDO1_BOVIN	1.17471	3669.81	2218.51	5121.11	0.21707	5.41166	6.24442e-08	0.000176093	201.623	201.527	410.159	571.32
TR77604|c4_g1	P49759	CLK1_HUMAN	1.17166	2785.62	1690.01	3881.24	0.203124	5.76822	8.01129e-09	3.42201e-05	173.269	126.601	286.49	240.062
TR72215|c2_g1	Q9NZL9	MAT2B_HUMAN	1.16401	672.943	408.288	937.597	0.22891	5.08501	3.67611e-07	0.00080659	20.107	19.412	47.341	48.811
TR33028|c11_g3	P50591	TNF10_HUMAN	1.1583	2560.11	1550.64	3569.57	0.255474	4.53392	5.78976e-06	0.00826738	42.246	69.456	146.439	198.625
TR53311|c8_g5	Q5E954	DNJA1_BOVIN	1.15533	499.72	302.3	697.14	0.266756	4.33101	1.48425e-05	0.016986	57.97	47.234	97.506	164.98
TR37733|c11_g6	O57321	EAA1_AMBTI	1.14838	313.264	190.141	436.386	0.270859	4.23978	2.23736e-05	0.0233134	11.1	10.531	28.216	25.483
TR36555|c0_g3	Q99572	P2RX7_HUMAN	1.14827	1655.05	1006.19	2303.91	0.261415	4.39252	1.12043e-05	0.0138706	54.006	51.124	88.174	150.702
TR74607|c8_g2	Q49A33	Z876P_HUMAN	1.06654	542.174	344.715	739.634	0.235658	4.52578	6.01729e-06	0.00854706	15.333	13.781	33.593	33.904
TR83262|c3_g2	Q9UPU7	TBD2B_HUMAN	1.05654	419.947	267.115	572.78	0.262151	4.03027	5.57122e-05	0.0466943	7.016	5.821	16.281	14.947
TR6944|c3_g1	Q5TCZ1	SPD2A_HUMAN	1.0468	1270.68	815.956	1725.39	0.234033	4.47288	7.71734e-06	0.0102095	25.372	24.712	42.845	57.092
TR17413|c2_g5	Q96BQ1	FAM3D_HUMAN	1.03844	1023.97	662.05	1385.89	0.214615	4.83864	1.30733e-06	0.00236792	63.735	69.916	169.649	150.223
TR52274|c18_g1	P48745	NOV_HUMAN	-1.05257	698.689	951.177	446.201	0.255068	-4.12663	3.6812e-05	0.0343764	61.523	42.994	23.26	29.055
TR4098|c2_g3			-1.05482	2389.8	3247.25	1532.35	0.215121	-4.90336	9.42091e-07	0.00182914	59.421	63.536	37.248	32.497
TR82638|c0_g2	Q5XH95	SCMC2_XENTR	-1.06119	687	937.587	436.413	0.262123	-4.04845	5.1559e-05	0.0443143	35.751	33.293	13.147	19.207
TR16559|c12_g1			-1.07705	323.656	443.614	203.697	0.267887	-4.02055	5.80626e-05	0.048215	39.504	34.503	18.193	18.568
TR60450|c5_g1	Q5U464	ASAP3_MOUSE	-1.08196	1000.12	1369.28	630.949	0.235377	-4.59671	4.29212e-06	0.00636458	41.175	44.924	21.958	16.333
TR83229|c7_g4			-1.08204	1028.39	1405.72	651.058	0.211958	-5.10497	3.30847e-07	0.00073399	31.687	30.803	21.307	20.414
TR73243|c1_g2			-1.09497	2452.08	3357.24	1546.92	0.191185	-5.72731	1.02036e-08	3.99092e-05	149.689	127.561	71.242	68.506
TR18247|c3_g2	P09661	RU2A_HUMAN	-1.11904	552.722	765.248	340.196	0.27298	-4.09935	4.14317e-05	0.0376483	33.539	22.442	15.69	11.734
TR68599|c3_g3	Q96SQ7	ATOH8_HUMAN	-1.16914	563.169	786.894	339.445	0.249036	-4.69465	2.6706e-06	0.00431581	40.335	35.443	19.395	12.053
TR24429|c5_g4	Q9Y6Y0	NS1BP_HUMAN	-1.17502	643.327	903.269	383.385	0.289569	-4.05785	4.95275e-05	0.0433975	32.718	32.103	19.816	10.057
TR7071|c0_g1	Q9BXM9	FSD1L_HUMAN	-1.18089	429.473	602.504	256.443	0.268271	-4.40187	1.07324e-05	0.0135349	9.278	13.521	4.986	4.919
TR42172|c11_g3	Q32MH5	F214A_HUMAN	-1.18858	284.615	400.819	168.412	0.290292	-4.09443	4.23217e-05	0.0381998	17.075	15.331	8.561	6.156
TR7031|c0_g1	P62070	RRAS2_HUMAN	-1.19223	1096.85	1536.07	657.624	0.21302	-5.5968	2.18346e-08	7.45911e-05	64.676	66.646	34.354	30.192
TR52271|c0_g2	Q3ZBW5	RHOB_BOVIN	-1.21994	3545.19	4987.67	2102.7	0.194199	-6.28188	3.34496e-10	2.09938e-06	323.769	307.017	132.761	154.933
TR68629|c0_g1	Q96MK3	FA20A_HUMAN	-1.25895	474.238	674.927	273.55	0.243599	-5.16812	2.36462e-07	0.00055979	30.706	32.033	13.337	19.586
TR74599|c0_g1	Q8N7B6	PACRL_HUMAN	-1.29007	205.604	296.222	114.985	0.306665	-4.20677	2.59048e-05	0.0261841	18.656	16.591	10.564	8.94
TR56505|c5_g1			-1.31448	456.122	660.408	251.837	0.310019	-4.24001	2.23512e-05	0.0233134	35.531	17.692	9.472	12.213
TR40807|c2_g1			-1.34345	191.482	279.084	103.88	0.314761	-4.26816	1.97093e-05	0.0216225	12.241	10.211	4.606	4.42
TR65759|c2_g2			-1.39489	192.995	284.73	101.26	0.332475	-4.19547	2.72301e-05	0.0271175	7.857	4.95	2.563	2.325
TR68618|c6_g13			-1.42515	424.755	625.71	223.799	0.26118	-5.4566	4.85332e-08	0.000145534	14.392	10.851	5.287	4.57
TR7397|c1_g6	Q49AN0	CRY2_HUMAN	-1.42679	1046.17	1539.56	552.769	0.243889	-5.85015	4.9112e-09	2.32531e-05	69.46	67.336	33.523	22.699
TR59671|c8_g3			-1.45041	255.888	380.374	131.401	0.307224	-4.72101	2.34678e-06	0.00390954	27.974	19.322	9.723	11.564
TR65994|c0_g1			-1.45673	198.363	295.932	100.795	0.326844	-4.45696	8.31288e-06	0.010838	8.657	5.68	2.734	2.514
TR16623|c14_g3			-1.45947	174.319	260.175	88.4638	0.325154	-4.48855	7.17085e-06	0.00962817	11.98	8.861	3.725	3.362
TR16531|c16_g1	Q08E62	DDIT4_BOVIN	-1.5079	639.069	955.396	322.743	0.251853	-5.98724	2.13429e-09	1.17551e-05	86.514	74.296	34.935	24.286
TR81026|c0_g1			-1.51737	142.318	215.415	69.221	0.353753	-4.28936	1.79192e-05	0.0200665	3.813	2.8	1.081	1.197
TR37667|c8_g1	O00370	LORF2_HUMAN	-1.5266	146.443	221.974	70.9122	0.35273	-4.32797	1.50493e-05	0.0171371	40.125	34.733	12.156	14.887
TR53882|c2_g2	Q62767	DUS4_RAT	-1.5287	186.8	283.06	90.5394	0.340729	-4.48656	7.23814e-06	0.0096704	12.581	17.402	8.391	3.492
TR29003|c0_g1	A2AJT9	CX023_HUMAN	-1.57788	176.747	269.51	83.9842	0.324058	-4.86913	1.1209e-06	0.00211543	13.982	11.461	4.266	3.542
TR81001|c2_g2	O00370	LORF2_HUMAN	-1.5792	151.444	232.889	70.0003	0.380132	-4.15435	3.26215e-05	0.0315551	29.465	23.792	11.705	5.657
TR7397|c1_g3	Q49AN0	CRY2_HUMAN	-1.58384	611.219	928.452	293.985	0.277424	-5.70909	1.13581e-08	4.21444e-05	49.202	59.165	30.349	18.858
TR11718|c10_g1			-1.59401	335.665	510.63	160.7	0.277396	-5.74633	9.12033e-09	3.67371e-05	19.437	14.281	6.008	5.428
TR69229|c2_g1	Q5E9X6	SPSB1_BOVIN	-1.61377	398.115	606.567	189.664	0.256255	-6.29753	3.02435e-10	1.94336e-06	27.474	26.162	9.542	8.561
TR53300|c5_g1			-1.64254	200.239	308.761	91.717	0.324627	-5.05979	4.19725e-07	0.000906201	26.283	18.252	7.73	6.535
TR40967|c1_g1	Q60GI5	GA45A_FELCA	-1.67538	1313.4	2021.62	605.186	0.253266	-6.6151	3.71313e-11	2.7836e-07	193.637	202.798	79.703	46.945
TR7385|c0_g2			-1.68487	114.143	178.842	49.4436	0.390367	-4.3161	1.58807e-05	0.0179326	14.332	8.931	3.284	3.622
TR53305|c2_g1			-1.68634	266.924	412.929	120.918	0.288553	-5.84414	5.09181e-09	2.35388e-05	15.844	12.961	4.866	4.33
TR2803|c0_g1			-1.68665	201.12	312.689	89.5506	0.328917	-5.12789	2.93006e-07	0.000681691	39.344	31.843	12.386	8.052
TR32899|c0_g2			-1.70775	89.6311	141.696	37.5666	0.416333	-4.10188	4.09805e-05	0.0373641	12.241	9.191	3.605	2.544
TR49368|c0_g3			-1.70948	200.542	312.928	88.1564	0.328368	-5.20598	1.92976e-07	0.000473457	11.11	9.061	3.685	2.464
TR8|c8_g2	Q9Y6C5	PTC2_HUMAN	-1.71304	106.052	167.496	44.6075	0.408213	-4.19644	2.71141e-05	0.0271019	11.4	7.421	3.915	3.472
TR16568|c0_g2	O15534	PER1_HUMAN	-1.7259	382.454	596.698	168.209	0.311772	-5.53578	3.0985e-08	0.000103237	19.847	12.981	5.016	6.436
TR11776|c3_g1			-1.73647	141.73	223.744	59.7167	0.380321	-4.56579	4.97619e-06	0.00729874	50.754	28.993	29.768	12.512
TR81064|c1_g1			-1.73746	125.379	197.655	53.102	0.373104	-4.65677	3.2121e-06	0.00503999	45.719	31.423	11.645	10.786
TR43625|c8_g2			-1.73945	185.97	291.624	80.3152	0.330976	-5.25553	1.47599e-07	0.000372279	9.068	6.891	3.424	2.774
TR53882|c2_g3			-1.74707	389.881	611.213	168.549	0.316212	-5.525	3.29483e-08	0.00010844	26.683	29.383	11.305	5.528
TR77419|c1_g1			-1.78117	179.871	283.728	76.0138	0.324935	-5.48162	4.21437e-08	0.000129247	26.423	24.262	7.98	6.735
TR52268|c2_g1			-1.79429	109.164	174.008	44.321	0.386844	-4.63829	3.51306e-06	0.00535651	16.764	12.251	4.045	3.921
TR33295|c6_g4	P08572	CO4A2_HUMAN	-1.7948	116.489	185.642	47.3366	0.381586	-4.70352	2.55714e-06	0.00415734	7.256	7.731	2.423	1.726
TR77626|c8_g2	Q9TV36	FBN1_PIG	-1.82584	163.525	260.461	66.5899	0.347256	-5.25791	1.45702e-07	0.000370961	9.658	6.311	2.283	1.786
TR68660|c3_g1			-1.84992	89.3342	144.711	33.9571	0.426733	-4.33508	1.45704e-05	0.0168045	6.105	4.62	1.722	0.998
TR54987|c1_g2	P38486	LEG3_CANLF	-1.86126	791.616	1255.2	328.033	0.25823	-7.20777	5.68758e-13	5.68503e-09	68.729	48.094	19.575	13.36
TR15076|c9_g4	O00370	LORF2_HUMAN	-1.901	60.9027	100.288	21.5176	0.470047	-4.04428	5.24845e-05	0.0448243	4.454	3.35	1.021	0.788
TR15103|c2_g1			-1.90814	100.905	164.005	37.8042	0.399767	-4.77313	1.81383e-06	0.00311793	10.399	12.631	3.084	2.694
TR11718|c6_g1	Q13886	KLF9_HUMAN	-1.9306	293.988	472.478	115.499	0.29236	-6.60351	4.01539e-11	2.92884e-07	33.649	25.282	8.731	6.875
TR33315|c2_g7	P12675	ICAL_PIG	-1.93174	158.856	257.353	60.3596	0.3545	-5.4492	5.05979e-08	0.000150059	6.365	7.081	2.083	1.357
TR70138|c0_g2			-1.97422	63.6742	105.89	21.4582	0.467137	-4.22622	2.37651e-05	0.0245735	19.877	23.262	5.627	3.941
TR75840|c0_g1	Q3T0P7	ITM2B_BOVIN	-1.98952	77.8277	129.728	25.9273	0.466916	-4.26097	2.03538e-05	0.0217979	5.655	4.26	1.542	0.599
TR34299|c7_g1			-1.99398	62.5283	104.884	20.1723	0.489848	-4.07061	4.68897e-05	0.0413547	21.028	20.312	6.228	2.464
TR77604|c4_g3	O35493	CLK4_MOUSE	-1.99768	90.9671	150.36	31.574	0.422197	-4.73163	2.22725e-06	0.00375681	15.193	12.011	3.865	2.365
TR42115|c8_g1			-1.99915	90.278	148.972	31.5845	0.415705	-4.80905	1.51652e-06	0.00265768	5.455	3.86	1.041	1.078
TR65698|c10_g3			-2.04023	111.964	186.55	37.378	0.432869	-4.71329	2.43749e-06	0.00403575	25.492	21.252	7.49	2.634
TR53896|c3_g1	P11369	LORF2_MOUSE	-2.0494	66.6852	112.733	20.637	0.492561	-4.16071	3.17259e-05	0.0310223	9.128	5.61	2.083	0.808
TR1207|c3_g8	Q86YS6	RAB43_HUMAN	-2.05721	90.4078	150.695	30.1204	0.424761	-4.84321	1.27757e-06	0.00234619	8.728	6.571	1.832	1.127
TR53265|c1_g2	Q14669	TRIPC_HUMAN	-2.06958	107.144	178.412	35.8754	0.410097	-5.04656	4.49839e-07	0.000955921	15.263	10.851	3.635	1.986
TR77639|c3_g1			-2.07478	94.988	160.509	29.467	0.477341	-4.34653	1.38311e-05	0.0162989	19.337	15.971	5.687	1.357
TR80987|c18_g1	P08548	LIN1_NYCCO	-2.09436	47.9942	82.1442	13.8442	0.520184	-4.02619	5.66877e-05	0.0472186	7.206	3.77	0.941	1.038
TR29825|c1_g1			-2.10886	90.7791	151.892	29.6661	0.412851	-5.10805	3.25495e-07	0.00073399	10.839	8.391	1.862	2.105
TR233682|c0_g1			-2.11251	46.2073	79.2728	13.1419	0.518002	-4.07819	4.53886e-05	0.0402941	4.404	3.21	0.821	0.539
TR53867|c8_g1			-2.11682	98.1168	164.579	31.6543	0.424122	-4.99107	6.00468e-07	0.00122768	8.818	9.571	1.312	2.514
TR32883|c0_g1	P48616	VIME_BOVIN	-2.13178	237.068	394.021	80.1161	0.344614	-6.18599	6.17145e-10	3.78533e-06	109.274	95.338	30.599	14.757
TR183721|c0_g1			-2.14873	53.5399	92.1977	14.882	0.514608	-4.17546	2.97378e-05	0.0293978	4.043	2.9	0.871	0.339
TR60442|c0_g2			-2.15543	102.376	174.295	30.4559	0.466536	-4.62008	3.83584e-06	0.00575118	25.102	19.692	6.779	1.716
TR25914|c0_g1	Q9BUX1	CHAC1_HUMAN	-2.18579	337.716	561.802	113.629	0.296991	-7.35979	1.84203e-13	2.25966e-09	48.982	36.063	9.773	6.865
TR65692|c3_g3	Q9Y4E5	ZN451_HUMAN	-2.18759	74.724	129.632	19.8159	0.524693	-4.16927	3.05576e-05	0.030098	13.051	9.531	3.264	0.459
TR11720|c9_g1			-2.19921	86.7243	147.105	26.3431	0.423891	-5.18816	2.12384e-07	0.000510754	5.525	4.48	1.282	0.858
TR9433|c1_g5			-2.2361	35.0346	61.753	8.31631	0.556927	-4.01507	5.9429e-05	0.0488983	3.853	3.77	0.631	0.489
TR129052|c0_g1			-2.25566	75.1745	128.772	21.577	0.44175	-5.10619	3.28715e-07	0.00073399	14.062	14.961	2.824	2.425
TR73324|c5_g1			-2.26378	34.1798	60.508	7.85157	0.560993	-4.0353	5.45331e-05	0.0461012	12.581	10.391	1.732	1.507
TR64641|c1_g2			-2.27461	214.29	362.999	65.5801	0.357966	-6.35427	2.0942e-10	1.41295e-06	12.411	9.651	2.954	1.357
TR3184|c0_g1			-2.29298	210.428	358.598	62.2571	0.384848	-5.95815	2.55107e-09	1.31746e-05	19.967	19.842	5.587	1.936
TR52265|c4_g1			-2.29418	53.2306	92.6764	13.7848	0.496713	-4.61873	3.86092e-06	0.00575681	4.013	2.85	0.561	0.539
TR70356|c5_g1			-2.31094	50.8468	89.1352	12.5583	0.512954	-4.50516	6.63234e-06	0.00917912	7.436	8.521	2.003	0.678
TR59727|c7_g1	P11369	LORF2_MOUSE	-2.35722	131.418	227.622	35.2149	0.447892	-5.26293	1.41779e-07	0.000367969	22.039	15.411	1.332	4.879
TR64691|c3_g3	Q3SYZ9	MED4_BOVIN	-2.37	128.852	221.829	35.8754	0.396779	-5.9731	2.32786e-09	1.25648e-05	16.714	11.941	3.925	1.726
TR17200|c0_g3			-2.38554	41.1098	74.7244	7.49518	0.594927	-4.0098	6.07689e-05	0.0494852	10.209	5.35	1.572	0.12
TR53233|c4_g7	A6H737	LOXL2_BOVIN	-2.38983	223.893	382.483	65.304	0.323783	-7.38095	1.57169e-13	2.01983e-09	13.361	10.371	2.613	1.756
TR70291|c3_g3			-2.39064	48.6823	86.0222	11.3423	0.515017	-4.64186	3.4528e-06	0.0053248	5.445	3.51	0.641	0.649
TR77671|c5_g2			-2.415	46.0354	82.4791	9.59172	0.551075	-4.38235	1.17403e-05	0.0144022	10.489	5.01	1.462	0.479
TR8717|c0_g1			-2.42207	30.128	54.9064	5.34969	0.593379	-4.08183	4.46819e-05	0.0399294	2.832	1.46	0.27	0.17
TR201659|c1_g1			-2.42592	30.6671	56.1034	5.2309	0.599803	-4.04453	5.24277e-05	0.0448243	4.254	2.59	0.551	0.14
TR53233|c4_g1			-2.42624	127.622	220.585	34.6594	0.384878	-6.30391	2.9022e-10	1.91035e-06	20.698	14.291	3.444	2.484
TR156862|c0_g1			-2.42818	85.9917	150.12	21.8635	0.442802	-5.48367	4.16582e-08	0.000129247	15.974	10.241	2.553	1.566
TR72625|c0_g1			-2.43729	427.785	730.836	124.734	0.274645	-8.87433	7.03572e-19	2.10977e-14	41.376	35.763	8.511	5.747
TR82631|c17_g1			-2.44855	49.2827	87.9848	10.5806	0.528907	-4.62946	3.66621e-06	0.00552756	8.047	5.16	1.212	0.509
TR16225|c0_g1			-2.46353	56.0217	99.4257	12.6177	0.502385	-4.90367	9.40612e-07	0.00182914	3.243	2.09	0.461	0.269
TR2294|c3_g3			-2.46546	35.7732	64.6243	6.9221	0.56297	-4.37939	1.19011e-05	0.0144313	7.426	4.79	0.691	0.738
TR163639|c0_g1			-2.48701	53.1819	94.7349	11.6289	0.507755	-4.89806	9.67893e-07	0.00186581	4.264	3.12	0.631	0.349
TR33014|c2_g2			-2.49238	29.7887	54.8112	4.76616	0.599618	-4.15662	3.22994e-05	0.0313559	4.144	2.94	0.541	0.14
TR72743|c0_g1			-2.49992	25.8351	47.7742	3.89609	0.609006	-4.10491	4.04469e-05	0.0372527	2.832	1.91	0.25	0.17
TR43592|c2_g3			-2.54588	30.9614	57.1566	4.76616	0.597383	-4.26171	2.02864e-05	0.0217979	8.728	5.56	1.011	0.279
TR16282|c0_g2			-2.57472	33.3242	61.4174	5.2309	0.588085	-4.37815	1.19691e-05	0.0144313	2.862	2.21	0.37	0.09
TR24424|c12_g1			-2.59472	29.1792	53.9976	4.36082	0.594325	-4.36583	1.2664e-05	0.0151228	12.341	10.161	1.272	0.708
TR2206|c7_g3			-2.6027	28.4088	53.0403	3.77729	0.61122	-4.2582	2.06077e-05	0.021896	6.065	5.16	0.751	0.12
TR53860|c5_g1			-2.6117	174.985	306.707	43.2623	0.351535	-7.42942	1.09073e-13	1.49562e-09	9.598	10.001	1.852	1.147
TR2254|c0_g1	Q6CQE5	TAR1_KLULA	-2.63719	42.9785	80.9532	5.00375	0.628142	-4.1984	2.68804e-05	0.0269682	3.963	40.494	1.512	2.185
TR53860|c14_g1			-2.64496	71.1377	127.096	15.179	0.457892	-5.77638	7.63249e-09	3.3768e-05	12.511	12.561	1.802	1.447
TR735|c0_g1			-2.65946	21.8007	41.7425	1.85894	0.644815	-4.12438	3.71739e-05	0.0344758	2.652	1.65	0.21	0
TR8124|c0_g1			-2.67535	34.2591	63.8115	4.70676	0.594916	-4.49702	6.89119e-06	0.00939287	3.813	3.6	0.591	0.07
TR16538|c6_g1	Q5ZIP4	XRN2_CHICK	-2.68285	16.1785	31.8328	0.524135	0.668084	-4.01574	5.92606e-05	0.0488983	9.238	2.85	0	0.21
TR18186|c0_g1			-2.69299	15.1499	29.7757	0.524135	0.666568	-4.04009	5.34317e-05	0.0453462	1.661	2.03	0	0.07
TR68791|c5_g3	P32019	I5P2_HUMAN	-2.69932	12.9012	25.8025	0	0.673249	-4.00939	6.08757e-05	0.0494852	3.173	4.21	0	0
TR53916|c21_g1	O00370	LORF2_HUMAN	-2.70828	70.6726	127.669	13.6765	0.492175	-5.50267	3.7409e-08	0.000120189	23.74	14.801	1.222	3.223
TR33041|c4_g5			-2.71311	13.7384	27.4768	0	0.673334	-4.02936	5.59277e-05	0.0467298	2.182	0.78	0	0
TR26624|c3_g4	Q8CFW7	C2D2A_MOUSE	-2.72378	25.9868	49.0664	2.90721	0.617161	-4.41339	1.01764e-05	0.0129547	4.314	2.42	0.29	0.17
TR68645|c2_g3	Q6GQG3	AR19B_XENLA	-2.72559	15.2157	29.9667	0.464736	0.666268	-4.09084	4.29814e-05	0.0385375	1.621	1.06	0.04	0
TR65766|c1_g8			-2.7595	13.284	26.5681	0	0.672498	-4.10335	4.07203e-05	0.0372527	3.533	3.24	0	0
TR25607|c0_g1			-2.78805	13.6668	27.3337	0	0.67218	-4.14777	3.35736e-05	0.0319043	2.252	1.43	0	0
TR18164|c1_g1	P08548	LIN1_NYCCO	-2.79413	66.201	120.011	12.3906	0.472247	-5.91668	3.28499e-09	1.58312e-05	2.923	2.88	0.29	0.349
TR43423|c0_g1			-2.80255	20.9942	40.5941	1.39421	0.646127	-4.33745	1.44143e-05	0.0166957	4.084	3.75	0.29	0.02
TR80965|c5_g3			-2.81273	59.3425	108.569	10.1159	0.505436	-5.56495	2.62226e-08	8.84616e-05	5.455	3.8	0.661	0.269
TR42171|c5_g1			-2.81746	13.7867	27.5734	0	0.671699	-4.19453	2.73436e-05	0.0271304	1.291	1.18	0	0
TR7403|c2_g1			-2.82577	14.1216	28.2431	0	0.671701	-4.20689	2.58905e-05	0.0261841	2.832	1.58	0	0
TR68779|c7_g4	Q5FWF5	ESCO1_HUMAN	-2.82966	32.8127	61.8482	3.77729	0.598324	-4.72931	2.25283e-06	0.00377634	5.745	4.26	0.571	0.09
TR13971|c0_g2	Q4R6C2	ZN383_MACFA	-2.83375	14.2178	28.4355	0	0.671578	-4.21954	2.44806e-05	0.0251209	3.963	6.181	0	0
TR19592|c0_g1			-2.84324	19.4929	38.0563	0.929472	0.65505	-4.34049	1.42168e-05	0.016538	3.003	1.48	0.12	0
TR33150|c1_g1			-2.86133	20.4147	39.7812	1.04827	0.653571	-4.37799	1.1978e-05	0.0144313	1.822	3.57	0	0.14
TR17383|c6_g1			-2.87877	28.8707	54.7153	3.02601	0.606569	-4.746	2.07483e-06	0.00354401	2.312	1.54	0.07	0.16
TR53265|c3_g1			-2.88676	31.359	59.1678	3.55015	0.595295	-4.8493	1.23901e-06	0.00230608	7.386	6.861	0.24	0.678
TR15946|c0_g1			-2.93177	17.3222	34.1796	0.464736	0.660681	-4.43751	9.10072e-06	0.0117516	4.964	5.07	0.15	0
TR77663|c1_g4	Q3UGF1	WDR19_MOUSE	-2.95741	22.4359	43.4182	1.45361	0.636113	-4.64918	3.33252e-06	0.00519871	2.182	1.68	0.09	0.05
TR33382|c2_g3	Q8NBN3	TM87A_HUMAN	-2.96729	67.102	123.505	10.6994	0.483437	-6.1379	8.36184e-10	5.01486e-06	5.915	4.11	0.561	0.369
TR83232|c10_g1			-2.99061	18.1197	36.2394	0	0.670043	-4.46331	8.07049e-06	0.0105731	0.881	4	0	0
TR73864|c0_g1			-3.00757	15.6774	31.3548	0	0.668464	-4.49923	6.82005e-06	0.00934309	1.111	0.76	0	0
TR60467|c4_g3			-3.00893	15.5819	31.1637	0	0.66836	-4.50195	6.73322e-06	0.00927119	1.832	1.89	0	0
TR60430|c8_g7	Q9UHP3	UBP25_HUMAN	-3.02339	113.976	207.948	20.0046	0.407065	-7.4273	1.10837e-13	1.49562e-09	15.854	11.671	1.692	1.167
TR8826|c0_g2			-3.03659	15.9407	31.8814	0	0.667858	-4.54675	5.44796e-06	0.00786251	3.753	2.67	0	0.04
TR53261|c1_g1	O57478	HEMH_XENLA	-3.04285	52.623	98.3239	6.9221	0.533042	-5.70847	1.13997e-08	4.21444e-05	12.291	4.95	1.552	0.639
TR72494|c0_g1	Q9H0B3	K1683_HUMAN	-3.07418	267.377	486.802	47.9515	0.369327	-8.32373	8.52367e-17	1.91697e-12	12.821	19.182	1.041	2.375
TR70884|c0_g1			-3.07706	22.8314	44.6146	1.04827	0.644627	-4.7734	1.81142e-06	0.00311793	4.554	2.61	0	0.21
TR70356|c2_g2			-3.08896	52.0632	97.6096	6.51676	0.536754	-5.75489	8.66995e-09	3.59975e-05	3.703	6.201	0.26	0.459
TR56442|c2_g2	O95807	TM50A_HUMAN	-3.08988	17.2329	34.4659	0	0.667209	-4.63105	3.63813e-06	0.00551605	11.1	4.66	0	0
TR9370|c1_g2			-3.12605	42.4754	80.7088	4.24202	0.573881	-5.4472	5.11677e-08	0.000150099	4.144	3.09	0.25	0.07
TR35|c4_g1	Q07537	GALT1_BOVIN	-3.16049	23.0357	45.1418	0.929472	0.64147	-4.92695	8.35241e-07	0.00165746	5.525	5.2	0.28	0
TR78020|c0_g1			-3.18334	18.0228	36.0457	0	0.66496	-4.78727	1.69064e-06	0.00294367	5.104	2.4	0	0
TR9150|c0_g2			-3.19608	17.5205	35.0411	0	0.664176	-4.81211	1.49347e-06	0.00265169	2.562	2.22	0	0
TR24481|c5_g1			-3.20065	18.2622	36.5244	0	0.66458	-4.81605	1.4643e-06	0.00261712	1.832	0.84	0	0
TR45|c4_g1			-3.21015	29.0409	56.1041	1.97774	0.610162	-5.26114	1.43163e-07	0.000367969	10.289	9.481	0.27	0.289
TR14161|c2_g1			-3.21564	49.3661	93.2043	5.52789	0.536897	-5.9893	2.10748e-09	1.17551e-05	7.697	8.721	0.36	0.698
TR17401|c4_g1			-3.25325	29.8308	57.6839	1.97774	0.607901	-5.35161	8.71759e-08	0.000237646	4.274	4.03	0.15	0.16
TR14161|c1_g1			-3.25933	89.3765	166.303	12.45	0.445736	-7.31223	2.62736e-13	2.95635e-09	10.839	12.721	0.821	1.048
TR63724|c0_g1	Q1LZA4	PIGW_BOVIN	-3.27386	19.4119	38.8239	0	0.662943	-4.93837	7.87789e-07	0.00158663	1.721	3.61	0	0
TR151504|c0_g1			-3.41085	26.8468	52.7047	0.988871	0.629376	-5.41941	5.9796e-08	0.000171678	6.365	4.13	0.1	0.11
TR17361|c7_g6			-3.46317	25.1091	50.2182	0	0.660053	-5.2468	1.54761e-07	0.000386728	0.52	2.38	0	0
TR33463|c0_g1			-3.47047	21.1106	42.2212	0	0.656991	-5.28236	1.27527e-07	0.000337421	4.814	2.94	0	0
TR16538|c6_g4	Q5R4L5	XRN2_PONAB	-3.49954	25.1545	49.7848	0.524135	0.640641	-5.46256	4.69315e-08	0.000142313	9.738	6.781	0	0.21
TR9358|c8_g2	P06730	IF4E_HUMAN	-3.53325	22.6911	45.3822	0	0.655699	-5.38853	7.10364e-08	0.000195625	7.416	14.301	0.03	0
TR79458|c1_g1			-3.65362	33.8774	66.8253	0.929472	0.625365	-5.84238	5.14597e-09	2.35388e-05	4.114	1.52	0.08	0
TR9384|c2_g1			-3.67425	382.023	717.995	46.0507	0.34539	-10.638	1.98358e-26	1.07065e-21	32.288	16.341	2.153	1.217
TR95|c4_g1			-3.70408	66.2281	127.047	5.40909	0.506946	-7.30666	2.73859e-13	2.95635e-09	7.146	5.05	0.29	0.269
TR68766|c9_g5	Q12778	FOXO1_HUMAN	-3.70697	113.433	215.178	11.6883	0.423302	-8.75727	2.00044e-18	5.39877e-14	11.61	10.931	0.821	0.539
TR64711|c0_g2	P30992	C5AR1_CANLF	-3.83514	28.2667	56.5335	0	0.646902	-5.92846	3.05788e-09	1.50509e-05	6.325	2.38	0	0
TR38924|c0_g3			-3.88993	27.0468	54.0935	0	0.642988	-6.04977	1.45057e-09	8.5104e-06	8.037	7.071	0	0
TR64936|c0_g1			-3.9997	59.2678	115.51	3.02601	0.547313	-7.30788	2.71388e-13	2.95635e-09	6.826	3.88	0.09	0.21
TR53867|c4_g1	Q96JB3	HIC2_HUMAN	-4.38709	37.6745	75.3489	0	0.625053	-7.01874	2.23871e-12	2.01394e-08	1.741	2.32	0	0
TR53104|c0_g2	Q86X52	CHSS1_HUMAN	-4.91315	53.0649	106.13	0	0.604504	-8.12757	4.37989e-16	8.44315e-12	3.103	4.01	0	0
TR53247|c9_g3			-5.65433	97.3949	194.79	0	0.581624	-9.72162	2.4387e-22	9.40218e-18	20.408	44.484	0.02	0
